# Supplementary material for: Cortisol–CRP synchrony and mood recovery under clustered psychosocial stress in emerging adults
Source: PLoS One. 2026 Feb 4;21(2):e0331068. doi: 10.1371/journal.pone.0331068 (PMC12872013; doi:10.1371/journal.pone.0331068)
Supplement: S1 Data — (CSV) [file pone.0331068.s001.csv]

Participant_ID	Day	SRRS_LCU	Buffering_Capacity	Cortisol_Mean	CRP	Mood	Synchrony_Index
1.0	1.0	261.19	0.44	10.56	1.77	100.0	-0.526
1.0	2.0	261.19	0.44	10.08	2.98	100.0	-0.526
1.0	3.0	261.19	0.44	11.23	2.29	100.0	-0.526
1.0	4.0	261.19	0.44	10.46	1.82	99.89	-0.526
1.0	5.0	261.19	0.44	10.01	2.98	100.0	-0.526
1.0	6.0	261.19	0.44	9.24	3.05	100.0	-0.526
1.0	7.0	261.19	0.44	9.61	2.18	100.0	-0.526
2.0	1.0	382.4	0.3	9.52	2.34	100.0	0.711
2.0	2.0	382.4	0.3	9.68	2.19	100.0	0.711
2.0	3.0	382.4	0.3	10.93	3.07	100.0	0.711
2.0	4.0	382.4	0.3	10.72	2.84	100.0	0.711
2.0	5.0	382.4	0.3	8.91	2.33	100.0	0.711
2.0	6.0	382.4	0.3	9.67	2.99	100.0	0.711
2.0	7.0	382.4	0.3	9.37	1.93	100.0	0.711
3.0	1.0	174.91	0.51	11.18	1.8	100.0	0.335
3.0	2.0	174.91	0.51	11.32	2.83	100.0	0.335
3.0	3.0	174.91	0.51	9.07	2.18	100.0	0.335
3.0	4.0	174.91	0.51	9.63	2.63	100.0	0.335
3.0	5.0	174.91	0.51	9.6	1.95	100.0	0.335
3.0	6.0	174.91	0.51	9.17	1.59	100.0	0.335
3.0	7.0	174.91	0.51	10.01	1.96	100.0	0.335
4.0	1.0	279.03	0.87	10.57	2.82	52.87	-0.203
4.0	2.0	279.03	0.87	9.15	2.39	100.0	-0.203
4.0	3.0	279.03	0.87	10.84	1.81	100.0	-0.203
4.0	4.0	279.03	0.87	8.51	2.44	100.0	-0.203
4.0	5.0	279.03	0.87	10.88	2.24	100.0	-0.203
4.0	6.0	279.03	0.87	11.37	2.39	100.0	-0.203
4.0	7.0	279.03	0.87	10.08	2.92	100.0	-0.203
5.0	1.0	202.74	0.44	9.91	2.37	100.0	0.242
5.0	2.0	202.74	0.44	10.39	1.79	100.0	0.242
5.0	3.0	202.74	0.44	9.61	2.4	100.0	0.242
5.0	4.0	202.74	0.44	10.04	2.81	100.0	0.242
5.0	5.0	202.74	0.44	9.48	2.61	100.0	0.242
5.0	6.0	202.74	0.44	9.35	2.19	100.0	0.242
5.0	7.0	202.74	0.44	10.95	2.92	100.0	0.242
6.0	1.0	172.63	0.7	10.88	2.66	100.0	0.777
6.0	2.0	172.63	0.7	9.93	2.14	100.0	0.777
6.0	3.0	172.63	0.7	9.61	2.03	100.0	0.777
6.0	4.0	172.63	0.7	9.83	2.5	100.0	0.777
6.0	5.0	172.63	0.7	9.09	1.93	100.0	0.777
6.0	6.0	172.63	0.7	10.33	2.18	100.0	0.777
6.0	7.0	172.63	0.7	10.07	2.41	100.0	0.777
7.0	1.0	79.28	0.64	9.79	2.61	100.0	0.083
7.0	2.0	79.28	0.64	10.1	1.93	100.0	0.083
7.0	3.0	79.28	0.64	10.21	1.88	100.0	0.083
7.0	4.0	79.28	0.64	8.47	2.07	100.0	0.083
7.0	5.0	79.28	0.64	9.88	2.05	100.0	0.083
7.0	6.0	79.28	0.64	10.53	2.31	100.0	0.083
7.0	7.0	79.28	0.64	10.83	2.21	100.0	0.083
8.0	1.0	358.36	0.34	9.76	1.85	100.0	-0.135
8.0	2.0	358.36	0.34	9.89	2.05	100.0	-0.135
8.0	3.0	358.36	0.34	8.13	2.61	100.0	-0.135
8.0	4.0	358.36	0.34	9.87	2.46	100.0	-0.135
8.0	5.0	358.36	0.34	11.27	2.57	100.0	-0.135
8.0	6.0	358.36	0.34	10.46	2.56	100.0	-0.135
8.0	7.0	358.36	0.34	9.42	3.3	100.0	-0.135
9.0	1.0	262.13	0.75	8.52	2.64	100.0	-0.062
9.0	2.0	262.13	0.75	10.07	1.62	100.0	-0.062
9.0	3.0	262.13	0.75	10.27	2.3	100.0	-0.062
9.0	4.0	262.13	0.75	9.54	1.87	100.0	-0.062
9.0	5.0	262.13	0.75	10.68	2.64	100.0	-0.062
9.0	6.0	262.13	0.75	10.16	1.78	100.0	-0.062
9.0	7.0	262.13	0.75	9.56	1.41	100.0	-0.062
10.0	1.0	252.65	0.37	11.31	2.5	100.0	-0.322
10.0	2.0	252.65	0.37	9.49	3.28	99.31	-0.322
10.0	3.0	252.65	0.37	9.95	1.79	100.0	-0.322
10.0	4.0	252.65	0.37	10.43	2.78	100.0	-0.322
10.0	5.0	252.65	0.37	9.93	2.59	100.0	-0.322
10.0	6.0	252.65	0.37	9.24	2.96	100.0	-0.322
10.0	7.0	252.65	0.37	10.02	2.22	100.0	-0.322
11.0	1.0	311.76	0.71	9.26	2.49	100.0	0.421
11.0	2.0	311.76	0.71	9.39	2.04	100.0	0.421
11.0	3.0	311.76	0.71	9.4	1.86	100.0	0.421
11.0	4.0	311.76	0.71	10.5	2.29	100.0	0.421
11.0	5.0	311.76	0.71	8.72	1.87	100.0	0.421
11.0	6.0	311.76	0.71	9.24	3.29	100.0	0.421
11.0	7.0	311.76	0.71	11.39	3.02	100.0	0.421
12.0	1.0	348.77	0.53	9.07	2.0	100.0	0.133
12.0	2.0	348.77	0.53	8.93	3.45	100.0	0.133
12.0	3.0	348.77	0.53	10.28	2.94	100.0	0.133
12.0	4.0	348.77	0.53	9.02	1.97	100.0	0.133
12.0	5.0	348.77	0.53	9.44	1.99	100.0	0.133
12.0	6.0	348.77	0.53	10.1	2.46	100.0	0.133
12.0	7.0	348.77	0.53	9.77	2.36	100.0	0.133
13.0	1.0	304.84	0.76	9.74	2.69	51.76	-0.298
13.0	2.0	304.84	0.76	11.33	2.65	100.0	-0.298
13.0	3.0	304.84	0.76	9.65	2.35	100.0	-0.298
13.0	4.0	304.84	0.76	8.38	3.1	100.0	-0.298
13.0	5.0	304.84	0.76	10.87	2.9	100.0	-0.298
13.0	6.0	304.84	0.76	9.86	2.51	100.0	-0.298
13.0	7.0	304.84	0.76	10.39	1.84	100.0	-0.298
14.0	1.0	82.61	0.31	10.73	2.03	100.0	-0.526
14.0	2.0	82.61	0.31	9.51	1.76	100.0	-0.526
14.0	3.0	82.61	0.31	9.7	2.72	100.0	-0.526
14.0	4.0	82.61	0.31	8.91	3.38	100.0	-0.526
14.0	5.0	82.61	0.31	9.72	2.44	100.0	-0.526
14.0	6.0	82.61	0.31	10.26	2.26	100.0	-0.526
14.0	7.0	82.61	0.31	9.39	2.08	100.0	-0.526
15.0	1.0	143.43	0.71	10.14	2.6	100.0	0.0
15.0	2.0	143.43	0.71	10.36	3.01	100.0	0.0
15.0	3.0	143.43	0.71	11.19	1.74	100.0	0.0
15.0	4.0	143.43	0.71	10.37	2.8	100.0	0.0
15.0	5.0	143.43	0.71	8.54	2.14	100.0	0.0
15.0	6.0	143.43	0.71	9.98	2.17	100.0	0.0
15.0	7.0	143.43	0.71	8.73	2.4	100.0	0.0
16.0	1.0	256.13	0.25	9.79	2.9	100.0	-0.367
16.0	2.0	256.13	0.25	10.17	1.5	100.0	-0.367
16.0	3.0	256.13	0.25	9.75	3.31	100.0	-0.367
16.0	4.0	256.13	0.25	10.64	2.15	100.0	-0.367
16.0	5.0	256.13	0.25	10.45	2.42	100.0	-0.367
16.0	6.0	256.13	0.25	10.82	2.13	100.0	-0.367
16.0	7.0	256.13	0.25	9.39	2.16	100.0	-0.367
17.0	1.0	240.8	0.38	11.01	2.76	50.68	-0.406
17.0	2.0	240.8	0.38	11.83	2.4	100.0	-0.406
17.0	3.0	240.8	0.38	9.5	3.14	100.0	-0.406
17.0	4.0	240.8	0.38	11.51	2.82	99.36	-0.406
17.0	5.0	240.8	0.38	11.15	2.25	100.0	-0.406
17.0	6.0	240.8	0.38	9.67	2.42	100.0	-0.406
17.0	7.0	240.8	0.38	10.41	2.75	100.0	-0.406
18.0	1.0	399.9	0.37	10.18	2.02	100.0	0.486
18.0	2.0	399.9	0.37	9.96	2.31	100.0	0.486
18.0	3.0	399.9	0.37	8.69	1.9	100.0	0.486
18.0	4.0	399.9	0.37	9.64	2.02	100.0	0.486
18.0	5.0	399.9	0.37	10.94	2.11	100.0	0.486
18.0	6.0	399.9	0.37	10.52	2.09	100.0	0.486
18.0	7.0	399.9	0.37	9.85	1.91	100.0	0.486
19.0	1.0	241.22	0.45	10.52	2.67	100.0	-0.342
19.0	2.0	241.22	0.45	9.52	1.99	100.0	-0.342
19.0	3.0	241.22	0.45	10.68	1.72	100.0	-0.342
19.0	4.0	241.22	0.45	9.25	2.53	100.0	-0.342
19.0	5.0	241.22	0.45	10.94	2.61	100.0	-0.342
19.0	6.0	241.22	0.45	8.58	2.94	100.0	-0.342
19.0	7.0	241.22	0.45	8.99	2.42	100.0	-0.342
20.0	1.0	103.55	0.5	11.84	2.5	100.0	0.601
20.0	2.0	103.55	0.5	8.85	1.71	100.0	0.601
20.0	3.0	103.55	0.5	9.71	2.14	100.0	0.601
20.0	4.0	103.55	0.5	10.26	1.76	100.0	0.601
20.0	5.0	103.55	0.5	9.1	2.47	100.0	0.601
20.0	6.0	103.55	0.5	11.37	3.07	100.0	0.601
20.0	7.0	103.55	0.5	10.78	2.33	100.0	0.601
21.0	1.0	157.65	0.8	10.37	1.96	100.0	0.183
21.0	2.0	157.65	0.8	10.58	2.14	100.0	0.183
21.0	3.0	157.65	0.8	9.29	2.34	100.0	0.183
21.0	4.0	157.65	0.8	8.49	2.12	100.0	0.183
21.0	5.0	157.65	0.8	10.43	2.52	100.0	0.183
21.0	6.0	157.65	0.8	11.08	2.53	100.0	0.183
21.0	7.0	157.65	0.8	10.89	2.07	100.0	0.183
22.0	1.0	325.2	0.72	10.3	3.03	100.0	0.152
22.0	2.0	325.2	0.72	11.1	2.13	100.0	0.152
22.0	3.0	325.2	0.72	10.15	2.89	100.0	0.152
22.0	4.0	325.2	0.72	8.71	2.28	100.0	0.152
22.0	5.0	325.2	0.72	9.76	1.49	100.0	0.152
22.0	6.0	325.2	0.72	10.44	2.89	100.0	0.152
22.0	7.0	325.2	0.72	10.81	2.23	100.0	0.152
23.0	1.0	291.81	0.35	9.07	2.11	100.0	0.433
23.0	2.0	291.81	0.35	10.26	3.15	100.0	0.433
23.0	3.0	291.81	0.35	10.05	2.09	100.0	0.433
23.0	4.0	291.81	0.35	10.3	1.74	100.0	0.433
23.0	5.0	291.81	0.35	10.03	2.75	100.0	0.433
23.0	6.0	291.81	0.35	10.29	2.41	100.0	0.433
23.0	7.0	291.81	0.35	9.12	1.75	100.0	0.433
24.0	1.0	343.44	0.23	11.05	2.63	100.0	0.076
24.0	2.0	343.44	0.23	10.72	2.4	100.0	0.076
24.0	3.0	343.44	0.23	11.14	2.48	100.0	0.076
24.0	4.0	343.44	0.23	9.45	2.47	100.0	0.076
24.0	5.0	343.44	0.23	10.79	2.34	100.0	0.076
24.0	6.0	343.44	0.23	11.49	2.92	100.0	0.076
24.0	7.0	343.44	0.23	11.22	1.83	99.57	0.076
25.0	1.0	389.09	0.79	10.66	1.98	52.07	-0.29
25.0	2.0	389.09	0.79	10.49	2.34	100.0	-0.29
25.0	3.0	389.09	0.79	10.73	1.95	100.0	-0.29
25.0	4.0	389.09	0.79	9.99	1.9	100.0	-0.29
25.0	5.0	389.09	0.79	10.44	2.67	100.0	-0.29
25.0	6.0	389.09	0.79	10.19	2.03	100.0	-0.29
25.0	7.0	389.09	0.79	9.61	2.54	100.0	-0.29
26.0	1.0	203.36	0.35	9.05	2.68	100.0	0.869
26.0	2.0	203.36	0.35	9.72	2.4	100.0	0.869
26.0	3.0	203.36	0.35	8.55	2.39	100.0	0.869
26.0	4.0	203.36	0.35	8.74	2.31	100.0	0.869
26.0	5.0	203.36	0.35	9.05	2.47	100.0	0.869
26.0	6.0	203.36	0.35	9.21	2.71	100.0	0.869
26.0	7.0	203.36	0.35	11.02	3.46	100.0	0.869
27.0	1.0	244.36	0.41	7.83	2.92	100.0	0.463
27.0	2.0	244.36	0.41	10.7	2.99	100.0	0.463
27.0	3.0	244.36	0.41	9.23	2.9	100.0	0.463
27.0	4.0	244.36	0.41	7.39	1.71	100.0	0.463
27.0	5.0	244.36	0.41	9.28	3.17	100.0	0.463
27.0	6.0	244.36	0.41	9.33	3.09	100.0	0.463
27.0	7.0	244.36	0.41	9.71	2.13	100.0	0.463
28.0	1.0	159.59	0.4	9.57	2.51	100.0	0.092
28.0	2.0	159.59	0.4	10.17	1.57	100.0	0.092
28.0	3.0	159.59	0.4	10.57	2.13	100.0	0.092
28.0	4.0	159.59	0.4	9.99	1.85	100.0	0.092
28.0	5.0	159.59	0.4	10.44	1.6	100.0	0.092
28.0	6.0	159.59	0.4	8.65	1.57	100.0	0.092
28.0	7.0	159.59	0.4	9.72	1.77	98.67	0.092
29.0	1.0	207.52	0.54	10.5	3.16	50.72	-0.012
29.0	2.0	207.52	0.54	10.35	1.58	100.0	-0.012
29.0	3.0	207.52	0.54	10.12	2.64	100.0	-0.012
29.0	4.0	207.52	0.54	9.71	3.13	100.0	-0.012
29.0	5.0	207.52	0.54	8.87	2.51	100.0	-0.012
29.0	6.0	207.52	0.54	10.57	2.61	100.0	-0.012
29.0	7.0	207.52	0.54	9.87	1.87	100.0	-0.012
30.0	1.0	357.37	0.36	9.94	2.44	100.0	-0.558
30.0	2.0	357.37	0.36	10.84	2.05	100.0	-0.558
30.0	3.0	357.37	0.36	9.81	2.12	100.0	-0.558
30.0	4.0	357.37	0.36	8.76	2.6	100.0	-0.558
30.0	5.0	357.37	0.36	9.99	2.35	100.0	-0.558
30.0	6.0	357.37	0.36	8.45	2.12	100.0	-0.558
30.0	7.0	357.37	0.36	11.38	1.95	100.0	-0.558
31.0	1.0	315.25	0.83	10.04	1.9	100.0	0.302
31.0	2.0	315.25	0.83	9.08	2.09	100.0	0.302
31.0	3.0	315.25	0.83	9.9	3.59	100.0	0.302
31.0	4.0	315.25	0.83	9.34	1.76	100.0	0.302
31.0	5.0	315.25	0.83	11.41	2.59	100.0	0.302
31.0	6.0	315.25	0.83	10.55	2.26	100.0	0.302
31.0	7.0	315.25	0.83	8.98	2.15	100.0	0.302
32.0	1.0	279.63	0.27	10.55	3.43	100.0	0.026
32.0	2.0	279.63	0.27	8.41	2.3	100.0	0.026
32.0	3.0	279.63	0.27	8.8	2.65	100.0	0.026
32.0	4.0	279.63	0.27	9.97	2.44	100.0	0.026
32.0	5.0	279.63	0.27	8.34	3.44	100.0	0.026
32.0	6.0	279.63	0.27	10.16	3.08	98.67	0.026
32.0	7.0	279.63	0.27	10.13	2.01	100.0	0.026
33.0	1.0	75.82	0.31	9.78	2.5	100.0	-0.648
33.0	2.0	75.82	0.31	9.71	2.06	100.0	-0.648
33.0	3.0	75.82	0.31	9.82	2.26	100.0	-0.648
33.0	4.0	75.82	0.31	9.63	3.23	100.0	-0.648
33.0	5.0	75.82	0.31	8.43	3.05	100.0	-0.648
33.0	6.0	75.82	0.31	9.39	2.36	100.0	-0.648
33.0	7.0	75.82	0.31	10.44	1.98	100.0	-0.648
34.0	1.0	274.75	0.85	10.33	1.83	100.0	0.418
34.0	2.0	274.75	0.85	10.55	3.01	100.0	0.418
34.0	3.0	274.75	0.85	10.27	2.85	100.0	0.418
34.0	4.0	274.75	0.85	8.36	1.89	100.0	0.418
34.0	5.0	274.75	0.85	9.71	2.33	100.0	0.418
34.0	6.0	274.75	0.85	9.73	2.85	100.0	0.418
34.0	7.0	274.75	0.85	10.52	2.23	100.0	0.418
35.0	1.0	365.46	0.68	10.18	2.89	100.0	0.468
35.0	2.0	365.46	0.68	9.34	1.72	100.0	0.468
35.0	3.0	365.46	0.68	9.23	2.06	100.0	0.468
35.0	4.0	365.46	0.68	9.26	2.41	100.0	0.468
35.0	5.0	365.46	0.68	9.52	2.2	100.0	0.468
35.0	6.0	365.46	0.68	10.21	2.03	100.0	0.468
35.0	7.0	365.46	0.68	9.27	2.04	100.0	0.468
36.0	1.0	233.08	0.58	10.04	2.87	51.64	0.084
36.0	2.0	233.08	0.58	9.23	2.01	100.0	0.084
36.0	3.0	233.08	0.58	8.17	2.16	100.0	0.084
36.0	4.0	233.08	0.58	10.1	1.66	100.0	0.084
36.0	5.0	233.08	0.58	9.65	2.48	100.0	0.084
36.0	6.0	233.08	0.58	9.84	2.19	100.0	0.084
36.0	7.0	233.08	0.58	10.03	2.12	100.0	0.084
37.0	1.0	147.33	0.67	10.49	1.85	100.0	-0.693
37.0	2.0	147.33	0.67	10.59	1.86	100.0	-0.693
37.0	3.0	147.33	0.67	10.76	2.18	100.0	-0.693
37.0	4.0	147.33	0.67	8.29	3.03	100.0	-0.693
37.0	5.0	147.33	0.67	10.28	2.25	100.0	-0.693
37.0	6.0	147.33	0.67	11.21	2.46	100.0	-0.693
37.0	7.0	147.33	0.67	10.02	2.16	100.0	-0.693
38.0	1.0	363.63	0.6	9.37	2.65	100.0	-0.207
38.0	2.0	363.63	0.6	10.54	1.78	100.0	-0.207
38.0	3.0	363.63	0.6	9.71	1.85	100.0	-0.207
38.0	4.0	363.63	0.6	8.24	2.94	100.0	-0.207
38.0	5.0	363.63	0.6	9.97	2.84	100.0	-0.207
38.0	6.0	363.63	0.6	10.61	3.08	100.0	-0.207
38.0	7.0	363.63	0.6	10.24	2.86	100.0	-0.207
39.0	1.0	292.23	0.75	11.32	2.08	100.0	0.196
39.0	2.0	292.23	0.75	10.36	2.55	100.0	0.196
39.0	3.0	292.23	0.75	8.75	1.63	100.0	0.196
39.0	4.0	292.23	0.75	10.25	3.0	100.0	0.196
39.0	5.0	292.23	0.75	9.48	2.35	100.0	0.196
39.0	6.0	292.23	0.75	10.34	1.65	100.0	0.196
39.0	7.0	292.23	0.75	9.25	2.37	100.0	0.196
40.0	1.0	324.83	0.9	10.85	2.05	100.0	-0.327
40.0	2.0	324.83	0.9	9.79	3.44	100.0	-0.327
40.0	3.0	324.83	0.9	9.13	2.61	100.0	-0.327
40.0	4.0	324.83	0.9	11.33	2.0	100.0	-0.327
40.0	5.0	324.83	0.9	10.76	2.73	100.0	-0.327
40.0	6.0	324.83	0.9	10.04	2.48	100.0	-0.327
40.0	7.0	324.83	0.9	8.9	2.24	100.0	-0.327
41.0	1.0	249.83	0.68	8.75	2.68	100.0	0.402
41.0	2.0	249.83	0.68	10.41	2.98	100.0	0.402
41.0	3.0	249.83	0.68	10.92	2.89	100.0	0.402
41.0	4.0	249.83	0.68	10.12	2.23	100.0	0.402
41.0	5.0	249.83	0.68	9.84	1.74	100.0	0.402
41.0	6.0	249.83	0.68	9.58	2.53	100.0	0.402
41.0	7.0	249.83	0.68	9.14	1.8	100.0	0.402
42.0	1.0	185.06	0.82	8.31	2.56	100.0	-0.406
42.0	2.0	185.06	0.82	10.03	2.11	100.0	-0.406
42.0	3.0	185.06	0.82	11.03	1.2	100.0	-0.406
42.0	4.0	185.06	0.82	9.63	1.98	100.0	-0.406
42.0	5.0	185.06	0.82	11.22	2.64	100.0	-0.406
42.0	6.0	185.06	0.82	10.06	1.89	100.0	-0.406
42.0	7.0	185.06	0.82	9.52	2.54	100.0	-0.406
43.0	1.0	285.39	0.78	10.31	3.28	100.0	0.293
43.0	2.0	285.39	0.78	10.38	1.82	100.0	0.293
43.0	3.0	285.39	0.78	11.34	2.1	100.0	0.293
43.0	4.0	285.39	0.78	10.35	3.13	100.0	0.293
43.0	5.0	285.39	0.78	9.6	1.61	100.0	0.293
43.0	6.0	285.39	0.78	10.14	2.09	100.0	0.293
43.0	7.0	285.39	0.78	10.9	3.15	100.0	0.293
44.0	1.0	336.88	0.62	10.5	3.02	52.13	0.21
44.0	2.0	336.88	0.62	9.0	2.98	100.0	0.21
44.0	3.0	336.88	0.62	10.56	1.84	100.0	0.21
44.0	4.0	336.88	0.62	9.35	2.37	100.0	0.21
44.0	5.0	336.88	0.62	9.03	1.57	100.0	0.21
44.0	6.0	336.88	0.62	10.37	2.45	100.0	0.21
44.0	7.0	336.88	0.62	11.54	2.66	100.0	0.21
45.0	1.0	221.17	0.86	10.23	1.83	51.84	-0.632
45.0	2.0	221.17	0.86	10.06	2.36	100.0	-0.632
45.0	3.0	221.17	0.86	10.38	1.34	100.0	-0.632
45.0	4.0	221.17	0.86	9.85	2.9	100.0	-0.632
45.0	5.0	221.17	0.86	10.55	1.6	100.0	-0.632
45.0	6.0	221.17	0.86	9.15	1.88	100.0	-0.632
45.0	7.0	221.17	0.86	8.68	2.94	100.0	-0.632
46.0	1.0	211.22	0.6	11.25	2.54	100.0	-0.161
46.0	2.0	211.22	0.6	9.78	2.1	100.0	-0.161
46.0	3.0	211.22	0.6	9.94	3.17	100.0	-0.161
46.0	4.0	211.22	0.6	9.31	2.0	100.0	-0.161
46.0	5.0	211.22	0.6	11.23	1.65	100.0	-0.161
46.0	6.0	211.22	0.6	10.06	2.54	100.0	-0.161
46.0	7.0	211.22	0.6	10.31	2.09	100.0	-0.161
47.0	1.0	172.19	0.38	10.15	2.43	100.0	-0.152
47.0	2.0	172.19	0.38	10.38	1.89	100.0	-0.152
47.0	3.0	172.19	0.38	9.34	2.45	100.0	-0.152
47.0	4.0	172.19	0.38	9.02	2.56	100.0	-0.152
47.0	5.0	172.19	0.38	10.91	2.62	100.0	-0.152
47.0	6.0	172.19	0.38	10.2	2.42	100.0	-0.152
47.0	7.0	172.19	0.38	8.97	2.38	100.0	-0.152
48.0	1.0	199.24	0.26	9.49	2.67	100.0	-0.184
48.0	2.0	199.24	0.26	10.96	2.54	100.0	-0.184
48.0	3.0	199.24	0.26	10.46	1.38	100.0	-0.184
48.0	4.0	199.24	0.26	9.64	2.57	100.0	-0.184
48.0	5.0	199.24	0.26	10.0	2.45	100.0	-0.184
48.0	6.0	199.24	0.26	9.13	1.97	100.0	-0.184
48.0	7.0	199.24	0.26	10.91	2.07	100.0	-0.184
49.0	1.0	333.63	0.6	9.73	2.94	100.0	0.498
49.0	2.0	333.63	0.6	10.78	2.62	100.0	0.498
49.0	3.0	333.63	0.6	9.77	2.42	100.0	0.498
49.0	4.0	333.63	0.6	8.66	1.77	100.0	0.498
49.0	5.0	333.63	0.6	9.97	2.33	100.0	0.498
49.0	6.0	333.63	0.6	10.09	2.13	100.0	0.498
49.0	7.0	333.63	0.6	11.73	2.52	100.0	0.498
50.0	1.0	319.29	0.8	9.66	2.71	100.0	-0.146
50.0	2.0	319.29	0.8	10.61	2.19	100.0	-0.146
50.0	3.0	319.29	0.8	10.41	2.6	100.0	-0.146
50.0	4.0	319.29	0.8	9.99	2.98	100.0	-0.146
50.0	5.0	319.29	0.8	10.49	3.49	100.0	-0.146
50.0	6.0	319.29	0.8	10.83	2.76	100.0	-0.146
50.0	7.0	319.29	0.8	10.81	2.66	100.0	-0.146
51.0	1.0	315.32	0.23	10.02	1.97	100.0	0.303
51.0	2.0	315.32	0.23	9.62	2.91	100.0	0.303
51.0	3.0	315.32	0.23	9.95	1.95	99.21	0.303
51.0	4.0	315.32	0.23	9.12	1.75	100.0	0.303
51.0	5.0	315.32	0.23	9.84	2.23	100.0	0.303
51.0	6.0	315.32	0.23	10.76	2.54	100.0	0.303
51.0	7.0	315.32	0.23	9.94	3.02	100.0	0.303
52.0	1.0	312.76	0.9	9.5	1.81	51.63	-0.265
52.0	2.0	312.76	0.9	8.78	2.57	100.0	-0.265
52.0	3.0	312.76	0.9	9.5	2.04	100.0	-0.265
52.0	4.0	312.76	0.9	9.68	3.04	100.0	-0.265
52.0	5.0	312.76	0.9	8.45	2.84	100.0	-0.265
52.0	6.0	312.76	0.9	10.29	2.35	100.0	-0.265
52.0	7.0	312.76	0.9	10.53	2.41	100.0	-0.265
53.0	1.0	296.53	0.44	8.8	2.48	100.0	-0.505
53.0	2.0	296.53	0.44	9.3	1.83	100.0	-0.505
53.0	3.0	296.53	0.44	9.94	2.52	100.0	-0.505
53.0	4.0	296.53	0.44	9.1	2.26	100.0	-0.505
53.0	5.0	296.53	0.44	10.17	2.44	100.0	-0.505
53.0	6.0	296.53	0.44	10.79	1.85	100.0	-0.505
53.0	7.0	296.53	0.44	8.4	2.72	100.0	-0.505
54.0	1.0	284.17	0.32	8.6	2.83	100.0	-0.238
54.0	2.0	284.17	0.32	9.28	2.34	100.0	-0.238
54.0	3.0	284.17	0.32	8.85	1.79	100.0	-0.238
54.0	4.0	284.17	0.32	9.91	2.3	100.0	-0.238
54.0	5.0	284.17	0.32	10.24	2.81	100.0	-0.238
54.0	6.0	284.17	0.32	10.15	1.71	100.0	-0.238
54.0	7.0	284.17	0.32	10.61	1.94	100.0	-0.238
55.0	1.0	207.0	0.41	11.07	1.45	100.0	-0.217
55.0	2.0	207.0	0.41	10.73	1.77	100.0	-0.217
55.0	3.0	207.0	0.41	10.42	2.29	100.0	-0.217
55.0	4.0	207.0	0.41	8.74	2.29	100.0	-0.217
55.0	5.0	207.0	0.41	10.11	2.55	100.0	-0.217
55.0	6.0	207.0	0.41	11.34	2.69	100.0	-0.217
55.0	7.0	207.0	0.41	9.96	2.32	100.0	-0.217
56.0	1.0	276.69	0.72	10.53	1.95	100.0	-0.408
56.0	2.0	276.69	0.72	9.32	2.83	100.0	-0.408
56.0	3.0	276.69	0.72	9.09	2.6	100.0	-0.408
56.0	4.0	276.69	0.72	10.24	2.43	100.0	-0.408
56.0	5.0	276.69	0.72	11.55	2.54	100.0	-0.408
56.0	6.0	276.69	0.72	10.49	1.51	100.0	-0.408
56.0	7.0	276.69	0.72	9.8	2.81	100.0	-0.408
57.0	1.0	150.93	0.4	10.88	1.76	100.0	-0.666
57.0	2.0	150.93	0.4	10.0	2.86	99.77	-0.666
57.0	3.0	150.93	0.4	9.71	2.71	100.0	-0.666
57.0	4.0	150.93	0.4	10.64	2.18	100.0	-0.666
57.0	5.0	150.93	0.4	10.24	2.77	100.0	-0.666
57.0	6.0	150.93	0.4	10.51	1.51	100.0	-0.666
57.0	7.0	150.93	0.4	9.79	2.23	100.0	-0.666
58.0	1.0	165.43	0.69	11.25	2.0	100.0	0.659
58.0	2.0	165.43	0.69	10.39	2.04	100.0	0.659
58.0	3.0	165.43	0.69	11.35	2.58	100.0	0.659
58.0	4.0	165.43	0.69	10.22	2.11	100.0	0.659
58.0	5.0	165.43	0.69	9.67	2.08	100.0	0.659
58.0	6.0	165.43	0.69	11.26	2.14	100.0	0.659
58.0	7.0	165.43	0.69	11.83	3.24	100.0	0.659
59.0	1.0	288.72	0.33	9.25	2.3	100.0	0.63
59.0	2.0	288.72	0.33	9.65	2.29	100.0	0.63
59.0	3.0	288.72	0.33	10.57	2.86	100.0	0.63
59.0	4.0	288.72	0.33	10.2	2.48	100.0	0.63
59.0	5.0	288.72	0.33	12.24	2.74	100.0	0.63
59.0	6.0	288.72	0.33	9.2	2.23	100.0	0.63
59.0	7.0	288.72	0.33	9.74	2.81	100.0	0.63
60.0	1.0	213.54	0.23	9.58	1.95	100.0	0.239
60.0	2.0	213.54	0.23	9.11	2.34	100.0	0.239
60.0	3.0	213.54	0.23	10.12	2.8	100.0	0.239
60.0	4.0	213.54	0.23	10.33	1.92	100.0	0.239
60.0	5.0	213.54	0.23	10.14	1.61	100.0	0.239
60.0	6.0	213.54	0.23	10.61	3.0	100.0	0.239
60.0	7.0	213.54	0.23	9.92	2.52	100.0	0.239
61.0	1.0	178.62	0.61	10.57	2.07	100.0	-0.512
61.0	2.0	178.62	0.61	10.33	2.41	100.0	-0.512
61.0	3.0	178.62	0.61	9.82	2.84	100.0	-0.512
61.0	4.0	178.62	0.61	9.57	2.51	100.0	-0.512
61.0	5.0	178.62	0.61	9.62	2.36	100.0	-0.512
61.0	6.0	178.62	0.61	9.81	2.17	100.0	-0.512
61.0	7.0	178.62	0.61	9.64	2.6	100.0	-0.512
62.0	1.0	237.41	0.85	10.24	1.97	100.0	-0.152
62.0	2.0	237.41	0.85	10.4	2.44	100.0	-0.152
62.0	3.0	237.41	0.85	8.9	2.89	100.0	-0.152
62.0	4.0	237.41	0.85	9.94	2.71	100.0	-0.152
62.0	5.0	237.41	0.85	10.3	2.98	100.0	-0.152
62.0	6.0	237.41	0.85	10.51	2.55	100.0	-0.152
62.0	7.0	237.41	0.85	9.11	2.29	100.0	-0.152
63.0	1.0	271.54	0.67	9.96	2.27	100.0	0.172
63.0	2.0	271.54	0.67	9.99	2.23	100.0	0.172
63.0	3.0	271.54	0.67	9.01	1.86	100.0	0.172
63.0	4.0	271.54	0.67	9.31	2.93	100.0	0.172
63.0	5.0	271.54	0.67	9.54	1.91	100.0	0.172
63.0	6.0	271.54	0.67	9.81	3.01	100.0	0.172
63.0	7.0	271.54	0.67	9.17	2.44	100.0	0.172
64.0	1.0	239.3	0.36	10.03	3.07	100.0	-0.353
64.0	2.0	239.3	0.36	11.06	1.75	100.0	-0.353
64.0	3.0	239.3	0.36	9.03	2.29	100.0	-0.353
64.0	4.0	239.3	0.36	10.61	3.18	100.0	-0.353
64.0	5.0	239.3	0.36	9.56	2.7	100.0	-0.353
64.0	6.0	239.3	0.36	8.26	3.71	100.0	-0.353
64.0	7.0	239.3	0.36	8.48	2.35	100.0	-0.353
65.0	1.0	284.58	0.38	8.15	1.56	100.0	0.595
65.0	2.0	284.58	0.38	10.34	2.72	100.0	0.595
65.0	3.0	284.58	0.38	10.18	2.0	100.0	0.595
65.0	4.0	284.58	0.38	10.5	1.73	100.0	0.595
65.0	5.0	284.58	0.38	10.28	1.93	100.0	0.595
65.0	6.0	284.58	0.38	8.81	2.12	100.0	0.595
65.0	7.0	284.58	0.38	11.62	2.62	100.0	0.595
66.0	1.0	196.83	0.55	10.82	1.61	51.05	-0.668
66.0	2.0	196.83	0.55	10.75	2.41	100.0	-0.668
66.0	3.0	196.83	0.55	10.81	2.23	100.0	-0.668
66.0	4.0	196.83	0.55	10.74	2.38	100.0	-0.668
66.0	5.0	196.83	0.55	9.39	2.89	100.0	-0.668
66.0	6.0	196.83	0.55	8.99	2.52	100.0	-0.668
66.0	7.0	196.83	0.55	9.17	2.61	100.0	-0.668
67.0	1.0	396.52	0.89	9.08	2.4	100.0	-0.656
67.0	2.0	396.52	0.89	9.9	2.27	100.0	-0.656
67.0	3.0	396.52	0.89	10.87	2.12	100.0	-0.656
67.0	4.0	396.52	0.89	9.56	2.39	100.0	-0.656
67.0	5.0	396.52	0.89	8.95	2.7	100.0	-0.656
67.0	6.0	396.52	0.89	9.23	2.09	100.0	-0.656
67.0	7.0	396.52	0.89	10.34	2.11	100.0	-0.656
68.0	1.0	347.62	0.42	9.39	2.15	100.0	0.588
68.0	2.0	347.62	0.42	9.69	3.17	100.0	0.588
68.0	3.0	347.62	0.42	11.1	2.89	100.0	0.588
68.0	4.0	347.62	0.42	10.71	2.32	100.0	0.588
68.0	5.0	347.62	0.42	9.06	2.8	100.0	0.588
68.0	6.0	347.62	0.42	11.16	3.15	100.0	0.588
68.0	7.0	347.62	0.42	8.46	1.65	100.0	0.588
69.0	1.0	232.56	0.29	9.02	1.9	51.17	0.389
69.0	2.0	232.56	0.29	10.45	2.02	100.0	0.389
69.0	3.0	232.56	0.29	10.1	3.43	100.0	0.389
69.0	4.0	232.56	0.29	9.73	1.85	100.0	0.389
69.0	5.0	232.56	0.29	9.58	2.02	100.0	0.389
69.0	6.0	232.56	0.29	9.92	1.88	100.0	0.389
69.0	7.0	232.56	0.29	10.04	3.0	100.0	0.389
70.0	1.0	328.55	0.7	10.08	2.8	50.04	-0.518
70.0	2.0	328.55	0.7	9.61	1.96	51.92	-0.518
70.0	3.0	328.55	0.7	10.27	2.56	100.0	-0.518
70.0	4.0	328.55	0.7	10.02	2.34	100.0	-0.518
70.0	5.0	328.55	0.7	8.19	3.14	100.0	-0.518
70.0	6.0	328.55	0.7	8.98	2.11	100.0	-0.518
70.0	7.0	328.55	0.7	10.56	1.58	100.0	-0.518
71.0	1.0	274.53	0.23	10.21	2.01	100.0	-0.574
71.0	2.0	274.53	0.23	10.06	1.93	99.99	-0.574
71.0	3.0	274.53	0.23	8.61	2.34	100.0	-0.574
71.0	4.0	274.53	0.23	9.39	2.42	100.0	-0.574
71.0	5.0	274.53	0.23	9.68	2.64	100.0	-0.574
71.0	6.0	274.53	0.23	9.48	2.75	100.0	-0.574
71.0	7.0	274.53	0.23	10.22	1.88	100.0	-0.574
72.0	1.0	175.98	0.45	10.95	2.45	100.0	-0.4
72.0	2.0	175.98	0.45	11.45	2.18	100.0	-0.4
72.0	3.0	175.98	0.45	10.4	2.01	100.0	-0.4
72.0	4.0	175.98	0.45	9.12	2.37	100.0	-0.4
72.0	5.0	175.98	0.45	9.12	2.24	100.0	-0.4
72.0	6.0	175.98	0.45	9.42	2.57	100.0	-0.4
72.0	7.0	175.98	0.45	10.97	2.11	100.0	-0.4
73.0	1.0	182.89	0.6	9.39	2.12	100.0	-0.192
73.0	2.0	182.89	0.6	9.75	2.57	100.0	-0.192
73.0	3.0	182.89	0.6	9.43	2.54	100.0	-0.192
73.0	4.0	182.89	0.6	9.93	3.22	100.0	-0.192
73.0	5.0	182.89	0.6	10.56	2.07	100.0	-0.192
73.0	6.0	182.89	0.6	11.04	2.34	100.0	-0.192
73.0	7.0	182.89	0.6	10.45	2.45	100.0	-0.192
74.0	1.0	258.9	0.47	10.5	1.44	100.0	-0.638
74.0	2.0	258.9	0.47	10.43	2.5	100.0	-0.638
74.0	3.0	258.9	0.47	11.0	2.22	100.0	-0.638
74.0	4.0	258.9	0.47	9.31	2.72	100.0	-0.638
74.0	5.0	258.9	0.47	10.65	1.87	100.0	-0.638
74.0	6.0	258.9	0.47	10.54	2.1	100.0	-0.638
74.0	7.0	258.9	0.47	9.56	2.62	100.0	-0.638
75.0	1.0	197.54	0.44	9.96	2.03	100.0	-0.402
75.0	2.0	197.54	0.44	10.11	2.07	100.0	-0.402
75.0	3.0	197.54	0.44	10.65	2.35	100.0	-0.402
75.0	4.0	197.54	0.44	9.89	2.71	100.0	-0.402
75.0	5.0	197.54	0.44	10.62	2.68	100.0	-0.402
75.0	6.0	197.54	0.44	11.44	1.83	100.0	-0.402
75.0	7.0	197.54	0.44	10.21	2.94	100.0	-0.402
76.0	1.0	162.26	0.87	10.48	2.54	100.0	-0.243
76.0	2.0	162.26	0.87	9.15	2.69	100.0	-0.243
76.0	3.0	162.26	0.87	10.81	2.72	100.0	-0.243
76.0	4.0	162.26	0.87	9.85	1.92	100.0	-0.243
76.0	5.0	162.26	0.87	10.34	1.82	100.0	-0.243
76.0	6.0	162.26	0.87	8.64	2.56	100.0	-0.243
76.0	7.0	162.26	0.87	10.65	2.12	100.0	-0.243
77.0	1.0	152.51	0.52	10.04	2.48	100.0	0.413
77.0	2.0	152.51	0.52	10.85	3.38	100.0	0.413
77.0	3.0	152.51	0.52	10.47	1.52	100.0	0.413
77.0	4.0	152.51	0.52	9.36	2.29	100.0	0.413
77.0	5.0	152.51	0.52	8.55	1.52	100.0	0.413
77.0	6.0	152.51	0.52	10.2	1.86	100.0	0.413
77.0	7.0	152.51	0.52	9.8	3.25	100.0	0.413
78.0	1.0	202.8	0.4	8.66	2.27	100.0	0.54
78.0	2.0	202.8	0.4	10.64	2.67	100.0	0.54
78.0	3.0	202.8	0.4	10.46	2.69	99.35	0.54
78.0	4.0	202.8	0.4	10.91	2.37	100.0	0.54
78.0	5.0	202.8	0.4	10.22	2.11	100.0	0.54
78.0	6.0	202.8	0.4	10.42	2.46	100.0	0.54
78.0	7.0	202.8	0.4	11.01	2.89	100.0	0.54
79.0	1.0	251.83	0.52	9.45	2.28	100.0	-0.487
79.0	2.0	251.83	0.52	10.95	2.03	100.0	-0.487
79.0	3.0	251.83	0.52	9.58	2.23	100.0	-0.487
79.0	4.0	251.83	0.52	10.16	2.07	100.0	-0.487
79.0	5.0	251.83	0.52	9.98	2.69	100.0	-0.487
79.0	6.0	251.83	0.52	9.8	2.07	100.0	-0.487
79.0	7.0	251.83	0.52	9.39	2.65	100.0	-0.487
80.0	1.0	296.28	0.36	9.9	1.67	100.0	-0.935
80.0	2.0	296.28	0.36	9.8	1.86	100.0	-0.935
80.0	3.0	296.28	0.36	9.85	1.6	100.0	-0.935
80.0	4.0	296.28	0.36	10.04	2.05	100.0	-0.935
80.0	5.0	296.28	0.36	8.81	3.3	100.0	-0.935
80.0	6.0	296.28	0.36	8.99	3.18	100.0	-0.935
80.0	7.0	296.28	0.36	9.87	2.14	100.0	-0.935
81.0	1.0	284.03	0.59	7.63	2.37	100.0	-0.029
81.0	2.0	284.03	0.59	9.96	1.58	100.0	-0.029
81.0	3.0	284.03	0.59	9.34	2.05	100.0	-0.029
81.0	4.0	284.03	0.59	9.28	2.14	100.0	-0.029
81.0	5.0	284.03	0.59	10.54	2.27	100.0	-0.029
81.0	6.0	284.03	0.59	9.39	3.15	100.0	-0.029
81.0	7.0	284.03	0.59	10.52	2.72	100.0	-0.029
82.0	1.0	193.27	0.4	10.12	2.26	100.0	0.441
82.0	2.0	193.27	0.4	10.86	2.33	100.0	0.441
82.0	3.0	193.27	0.4	9.69	1.54	100.0	0.441
82.0	4.0	193.27	0.4	10.93	2.64	100.0	0.441
82.0	5.0	193.27	0.4	10.47	2.6	100.0	0.441
82.0	6.0	193.27	0.4	8.94	1.85	100.0	0.441
82.0	7.0	193.27	0.4	9.79	3.13	100.0	0.441
83.0	1.0	162.88	0.34	9.71	2.88	100.0	0.142
83.0	2.0	162.88	0.34	10.23	2.68	100.0	0.142
83.0	3.0	162.88	0.34	10.51	1.98	100.0	0.142
83.0	4.0	162.88	0.34	9.24	2.45	100.0	0.142
83.0	5.0	162.88	0.34	10.08	2.15	100.0	0.142
83.0	6.0	162.88	0.34	8.65	1.93	100.0	0.142
83.0	7.0	162.88	0.34	9.79	2.19	100.0	0.142
84.0	1.0	153.64	0.31	10.06	1.55	49.46	0.1
84.0	2.0	153.64	0.31	9.46	2.87	100.0	0.1
84.0	3.0	153.64	0.31	9.55	2.56	100.0	0.1
84.0	4.0	153.64	0.31	12.15	2.33	100.0	0.1
84.0	5.0	153.64	0.31	10.68	2.85	100.0	0.1
84.0	6.0	153.64	0.31	9.83	1.21	100.0	0.1
84.0	7.0	153.64	0.31	10.6	2.54	100.0	0.1
85.0	1.0	318.79	0.45	11.0	1.33	100.0	-0.084
85.0	2.0	318.79	0.45	10.55	2.44	100.0	-0.084
85.0	3.0	318.79	0.45	10.06	2.49	100.0	-0.084
85.0	4.0	318.79	0.45	9.64	2.82	100.0	-0.084
85.0	5.0	318.79	0.45	10.14	2.38	100.0	-0.084
85.0	6.0	318.79	0.45	10.42	1.98	100.0	-0.084
85.0	7.0	318.79	0.45	8.96	1.46	100.0	-0.084
86.0	1.0	280.73	0.77	7.96	2.12	100.0	0.24
86.0	2.0	280.73	0.77	10.35	2.61	100.0	0.24
86.0	3.0	280.73	0.77	11.33	1.25	100.0	0.24
86.0	4.0	280.73	0.77	9.9	2.52	100.0	0.24
86.0	5.0	280.73	0.77	11.54	3.47	100.0	0.24
86.0	6.0	280.73	0.77	9.3	1.35	100.0	0.24
86.0	7.0	280.73	0.77	9.81	2.87	100.0	0.24
87.0	1.0	250.61	0.23	10.34	2.26	100.0	-0.1
87.0	2.0	250.61	0.23	10.06	2.75	100.0	-0.1
87.0	3.0	250.61	0.23	7.82	2.44	100.0	-0.1
87.0	4.0	250.61	0.23	9.62	2.42	100.0	-0.1
87.0	5.0	250.61	0.23	10.47	1.95	100.0	-0.1
87.0	6.0	250.61	0.23	9.52	2.43	100.0	-0.1
87.0	7.0	250.61	0.23	10.13	2.92	100.0	-0.1
88.0	1.0	248.97	0.43	9.57	2.03	100.0	-0.146
88.0	2.0	248.97	0.43	9.43	2.61	100.0	-0.146
88.0	3.0	248.97	0.43	9.73	2.44	100.0	-0.146
88.0	4.0	248.97	0.43	9.53	2.0	100.0	-0.146
88.0	5.0	248.97	0.43	10.94	2.53	100.0	-0.146
88.0	6.0	248.97	0.43	9.63	2.51	100.0	-0.146
88.0	7.0	248.97	0.43	11.42	2.04	100.0	-0.146
89.0	1.0	255.91	0.39	9.3	2.27	100.0	-0.011
89.0	2.0	255.91	0.39	10.22	1.82	100.0	-0.011
89.0	3.0	255.91	0.39	9.48	2.55	100.0	-0.011
89.0	4.0	255.91	0.39	9.1	1.92	100.0	-0.011
89.0	5.0	255.91	0.39	9.39	2.53	100.0	-0.011
89.0	6.0	255.91	0.39	10.79	2.66	100.0	-0.011
89.0	7.0	255.91	0.39	9.11	2.82	100.0	-0.011
90.0	1.0	295.15	0.47	10.54	2.22	100.0	0.061
90.0	2.0	295.15	0.47	8.96	2.02	100.0	0.061
90.0	3.0	295.15	0.47	9.51	2.2	100.0	0.061
90.0	4.0	295.15	0.47	10.84	2.47	100.0	0.061
90.0	5.0	295.15	0.47	10.63	2.02	100.0	0.061
90.0	6.0	295.15	0.47	10.5	1.8	100.0	0.061
90.0	7.0	295.15	0.47	9.89	2.62	100.0	0.061
91.0	1.0	409.31	0.33	8.68	2.66	100.0	-0.33
91.0	2.0	409.31	0.33	8.46	2.46	100.0	-0.33
91.0	3.0	409.31	0.33	10.59	1.94	100.0	-0.33
91.0	4.0	409.31	0.33	10.24	1.41	100.0	-0.33
91.0	5.0	409.31	0.33	10.32	3.38	100.0	-0.33
91.0	6.0	409.31	0.33	9.4	1.87	100.0	-0.33
91.0	7.0	409.31	0.33	8.06	2.87	100.0	-0.33
92.0	1.0	187.68	0.8	9.28	1.57	100.0	-0.338
92.0	2.0	187.68	0.8	11.65	1.86	100.0	-0.338
92.0	3.0	187.68	0.8	9.27	2.22	100.0	-0.338
92.0	4.0	187.68	0.8	10.29	2.31	100.0	-0.338
92.0	5.0	187.68	0.8	8.89	2.93	100.0	-0.338
92.0	6.0	187.68	0.8	10.89	1.37	100.0	-0.338
92.0	7.0	187.68	0.8	10.99	2.56	100.0	-0.338
93.0	1.0	176.08	0.67	11.17	2.31	100.0	-0.234
93.0	2.0	176.08	0.67	10.48	1.59	100.0	-0.234
93.0	3.0	176.08	0.67	10.83	2.83	100.0	-0.234
93.0	4.0	176.08	0.67	10.29	2.74	100.0	-0.234
93.0	5.0	176.08	0.67	8.65	2.15	100.0	-0.234
93.0	6.0	176.08	0.67	8.46	2.99	100.0	-0.234
93.0	7.0	176.08	0.67	10.35	1.97	100.0	-0.234
94.0	1.0	224.6	0.77	9.26	2.15	100.0	0.622
94.0	2.0	224.6	0.77	9.54	2.29	100.0	0.622
94.0	3.0	224.6	0.77	9.02	1.84	100.0	0.622
94.0	4.0	224.6	0.77	11.62	2.27	100.0	0.622
94.0	5.0	224.6	0.77	10.83	2.82	100.0	0.622
94.0	6.0	224.6	0.77	9.45	1.49	100.0	0.622
94.0	7.0	224.6	0.77	10.87	2.47	100.0	0.622
95.0	1.0	310.05	0.8	9.78	2.28	100.0	-0.586
95.0	2.0	310.05	0.8	11.07	1.8	100.0	-0.586
95.0	3.0	310.05	0.8	10.27	1.56	100.0	-0.586
95.0	4.0	310.05	0.8	10.46	2.32	100.0	-0.586
95.0	5.0	310.05	0.8	9.41	2.55	100.0	-0.586
95.0	6.0	310.05	0.8	10.02	2.84	100.0	-0.586
95.0	7.0	310.05	0.8	9.97	2.56	100.0	-0.586
96.0	1.0	197.87	0.81	9.52	1.8	51.06	-0.288
96.0	2.0	197.87	0.81	10.54	1.91	50.68	-0.288
96.0	3.0	197.87	0.81	10.51	2.3	100.0	-0.288
96.0	4.0	197.87	0.81	9.36	2.51	100.0	-0.288
96.0	5.0	197.87	0.81	9.9	2.26	100.0	-0.288
96.0	6.0	197.87	0.81	9.84	1.84	100.0	-0.288
96.0	7.0	197.87	0.81	9.61	2.96	100.0	-0.288
97.0	1.0	280.21	0.54	10.6	2.48	100.0	-0.041
97.0	2.0	280.21	0.54	10.14	2.33	100.0	-0.041
97.0	3.0	280.21	0.54	8.84	2.19	100.0	-0.041
97.0	4.0	280.21	0.54	10.26	1.38	100.0	-0.041
97.0	5.0	280.21	0.54	9.36	1.87	100.0	-0.041
97.0	6.0	280.21	0.54	9.2	2.33	100.0	-0.041
97.0	7.0	280.21	0.54	9.67	1.85	100.0	-0.041
98.0	1.0	313.62	0.5	9.27	2.25	100.0	-0.059
98.0	2.0	313.62	0.5	9.78	1.87	100.0	-0.059
98.0	3.0	313.62	0.5	8.83	2.55	100.0	-0.059
98.0	4.0	313.62	0.5	10.72	2.02	100.0	-0.059
98.0	5.0	313.62	0.5	8.46	2.04	100.0	-0.059
98.0	6.0	313.62	0.5	10.01	2.83	100.0	-0.059
98.0	7.0	313.62	0.5	9.35	2.37	100.0	-0.059
99.0	1.0	302.9	0.63	10.16	2.74	100.0	-0.603
99.0	2.0	302.9	0.63	10.38	2.14	100.0	-0.603
99.0	3.0	302.9	0.63	10.04	2.55	100.0	-0.603
99.0	4.0	302.9	0.63	11.27	1.96	100.0	-0.603
99.0	5.0	302.9	0.63	10.16	2.68	100.0	-0.603
99.0	6.0	302.9	0.63	8.75	3.02	100.0	-0.603
99.0	7.0	302.9	0.63	10.04	1.59	100.0	-0.603
100.0	1.0	287.01	0.65	9.39	2.36	100.0	-0.351
100.0	2.0	287.01	0.65	11.07	1.87	100.0	-0.351
100.0	3.0	287.01	0.65	9.38	1.83	100.0	-0.351
100.0	4.0	287.01	0.65	9.15	2.73	100.0	-0.351
100.0	5.0	287.01	0.65	8.55	1.68	100.0	-0.351
100.0	6.0	287.01	0.65	11.05	1.89	100.0	-0.351
100.0	7.0	287.01	0.65	8.94	2.86	100.0	-0.351
101.0	1.0	302.74	0.4	9.01	2.52	100.0	-0.023
101.0	2.0	302.74	0.4	9.73	2.52	100.0	-0.023
101.0	3.0	302.74	0.4	10.36	2.75	100.0	-0.023
101.0	4.0	302.74	0.4	10.08	1.98	100.0	-0.023
101.0	5.0	302.74	0.4	11.18	3.13	100.0	-0.023
101.0	6.0	302.74	0.4	11.71	1.98	100.0	-0.023
101.0	7.0	302.74	0.4	10.14	2.31	100.0	-0.023
102.0	1.0	121.24	0.28	8.5	1.8	51.26	0.752
102.0	2.0	121.24	0.28	11.03	2.41	100.0	0.752
102.0	3.0	121.24	0.28	9.37	2.12	100.0	0.752
102.0	4.0	121.24	0.28	9.09	2.57	100.0	0.752
102.0	5.0	121.24	0.28	11.53	2.79	100.0	0.752
102.0	6.0	121.24	0.28	8.9	2.12	100.0	0.752
102.0	7.0	121.24	0.28	9.69	2.4	100.0	0.752
103.0	1.0	278.66	0.21	9.48	2.17	100.0	0.039
103.0	2.0	278.66	0.21	10.42	3.06	100.0	0.039
103.0	3.0	278.66	0.21	9.19	2.25	100.0	0.039
103.0	4.0	278.66	0.21	9.41	2.66	100.0	0.039
103.0	5.0	278.66	0.21	8.92	2.69	100.0	0.039
103.0	6.0	278.66	0.21	10.74	2.73	100.0	0.039
103.0	7.0	278.66	0.21	11.5	2.22	100.0	0.039
104.0	1.0	264.33	0.7	9.91	2.54	100.0	0.101
104.0	2.0	264.33	0.7	10.34	1.92	100.0	0.101
104.0	3.0	264.33	0.7	10.19	3.18	100.0	0.101
104.0	4.0	264.33	0.7	11.11	2.87	100.0	0.101
104.0	5.0	264.33	0.7	9.72	3.15	100.0	0.101
104.0	6.0	264.33	0.7	10.33	2.61	100.0	0.101
104.0	7.0	264.33	0.7	8.3	2.49	100.0	0.101
105.0	1.0	128.88	0.55	12.29	2.4	100.0	0.085
105.0	2.0	128.88	0.55	9.45	2.85	100.0	0.085
105.0	3.0	128.88	0.55	9.72	2.74	100.0	0.085
105.0	4.0	128.88	0.55	8.35	2.2	100.0	0.085
105.0	5.0	128.88	0.55	9.05	2.37	100.0	0.085
105.0	6.0	128.88	0.55	9.94	2.54	100.0	0.085
105.0	7.0	128.88	0.55	9.75	2.16	100.0	0.085
106.0	1.0	108.64	0.53	10.91	2.29	100.0	-0.155
106.0	2.0	108.64	0.53	9.95	2.21	100.0	-0.155
106.0	3.0	108.64	0.53	9.88	2.43	100.0	-0.155
106.0	4.0	108.64	0.53	10.26	2.35	100.0	-0.155
106.0	5.0	108.64	0.53	8.17	2.1	100.0	-0.155
106.0	6.0	108.64	0.53	10.46	1.98	100.0	-0.155
106.0	7.0	108.64	0.53	10.86	1.73	100.0	-0.155
107.0	1.0	273.69	0.35	11.19	2.01	100.0	-0.539
107.0	2.0	273.69	0.35	10.0	2.88	98.42	-0.539
107.0	3.0	273.69	0.35	9.61	1.87	100.0	-0.539
107.0	4.0	273.69	0.35	9.19	3.28	100.0	-0.539
107.0	5.0	273.69	0.35	10.53	1.41	100.0	-0.539
107.0	6.0	273.69	0.35	9.61	2.3	100.0	-0.539
107.0	7.0	273.69	0.35	9.78	2.0	100.0	-0.539
108.0	1.0	309.44	0.57	9.59	1.78	53.09	0.709
108.0	2.0	309.44	0.57	8.36	1.83	100.0	0.709
108.0	3.0	309.44	0.57	9.87	3.06	100.0	0.709
108.0	4.0	309.44	0.57	10.08	2.38	100.0	0.709
108.0	5.0	309.44	0.57	11.57	2.41	100.0	0.709
108.0	6.0	309.44	0.57	11.79	3.13	100.0	0.709
108.0	7.0	309.44	0.57	8.7	1.75	100.0	0.709
109.0	1.0	162.51	0.89	11.08	1.98	100.0	-0.469
109.0	2.0	162.51	0.89	9.58	3.51	100.0	-0.469
109.0	3.0	162.51	0.89	11.55	1.69	100.0	-0.469
109.0	4.0	162.51	0.89	9.05	3.37	100.0	-0.469
109.0	5.0	162.51	0.89	10.45	1.49	100.0	-0.469
109.0	6.0	162.51	0.89	9.42	2.69	100.0	-0.469
109.0	7.0	162.51	0.89	8.24	1.92	100.0	-0.469
110.0	1.0	163.29	0.52	9.9	2.7	100.0	-0.386
110.0	2.0	163.29	0.52	9.16	2.4	100.0	-0.386
110.0	3.0	163.29	0.52	9.69	2.06	100.0	-0.386
110.0	4.0	163.29	0.52	8.55	3.12	100.0	-0.386
110.0	5.0	163.29	0.52	9.35	1.44	100.0	-0.386
110.0	6.0	163.29	0.52	8.58	1.9	100.0	-0.386
110.0	7.0	163.29	0.52	9.97	1.29	100.0	-0.386
111.0	1.0	252.63	0.48	11.57	2.31	100.0	-0.239
111.0	2.0	252.63	0.48	8.08	3.06	100.0	-0.239
111.0	3.0	252.63	0.48	11.17	2.73	100.0	-0.239
111.0	4.0	252.63	0.48	9.2	1.59	100.0	-0.239
111.0	5.0	252.63	0.48	11.49	1.95	100.0	-0.239
111.0	6.0	252.63	0.48	10.74	1.71	100.0	-0.239
111.0	7.0	252.63	0.48	9.69	1.99	100.0	-0.239
112.0	1.0	238.95	0.55	10.79	2.32	100.0	0.632
112.0	2.0	238.95	0.55	11.08	3.29	100.0	0.632
112.0	3.0	238.95	0.55	9.89	1.53	100.0	0.632
112.0	4.0	238.95	0.55	8.49	1.83	100.0	0.632
112.0	5.0	238.95	0.55	11.1	2.33	100.0	0.632
112.0	6.0	238.95	0.55	10.4	2.9	100.0	0.632
112.0	7.0	238.95	0.55	10.06	2.09	100.0	0.632
113.0	1.0	273.66	0.55	9.46	2.07	100.0	0.413
113.0	2.0	273.66	0.55	9.77	2.36	100.0	0.413
113.0	3.0	273.66	0.55	10.14	2.87	100.0	0.413
113.0	4.0	273.66	0.55	11.21	2.42	100.0	0.413
113.0	5.0	273.66	0.55	8.92	2.31	100.0	0.413
113.0	6.0	273.66	0.55	9.02	2.74	100.0	0.413
113.0	7.0	273.66	0.55	8.48	1.85	100.0	0.413
114.0	1.0	326.96	0.6	9.71	3.0	100.0	0.418
114.0	2.0	326.96	0.6	10.53	2.33	100.0	0.418
114.0	3.0	326.96	0.6	9.76	2.46	100.0	0.418
114.0	4.0	326.96	0.6	7.91	2.18	100.0	0.418
114.0	5.0	326.96	0.6	8.88	2.25	100.0	0.418
114.0	6.0	326.96	0.6	11.3	2.57	100.0	0.418
114.0	7.0	326.96	0.6	9.67	2.38	100.0	0.418
115.0	1.0	155.85	0.65	10.14	2.23	100.0	-0.112
115.0	2.0	155.85	0.65	11.46	2.69	100.0	-0.112
115.0	3.0	155.85	0.65	11.7	2.15	100.0	-0.112
115.0	4.0	155.85	0.65	10.23	2.71	100.0	-0.112
115.0	5.0	155.85	0.65	10.67	2.32	100.0	-0.112
115.0	6.0	155.85	0.65	10.48	2.08	100.0	-0.112
115.0	7.0	155.85	0.65	9.72	2.51	100.0	-0.112
116.0	1.0	159.22	0.51	9.78	2.33	100.0	-0.52
116.0	2.0	159.22	0.51	9.52	2.44	100.0	-0.52
116.0	3.0	159.22	0.51	9.8	2.49	100.0	-0.52
116.0	4.0	159.22	0.51	9.16	2.51	100.0	-0.52
116.0	5.0	159.22	0.51	9.47	2.53	100.0	-0.52
116.0	6.0	159.22	0.51	9.7	2.37	100.0	-0.52
116.0	7.0	159.22	0.51	9.69	2.2	100.0	-0.52
117.0	1.0	196.67	0.47	11.22	1.76	100.0	-0.047
117.0	2.0	196.67	0.47	9.48	2.47	100.0	-0.047
117.0	3.0	196.67	0.47	9.21	2.99	100.0	-0.047
117.0	4.0	196.67	0.47	8.09	2.13	100.0	-0.047
117.0	5.0	196.67	0.47	10.21	3.72	100.0	-0.047
117.0	6.0	196.67	0.47	9.09	2.37	100.0	-0.047
117.0	7.0	196.67	0.47	9.82	1.71	100.0	-0.047
118.0	1.0	132.68	0.86	10.56	1.89	100.0	0.122
118.0	2.0	132.68	0.86	11.05	2.47	100.0	0.122
118.0	3.0	132.68	0.86	9.84	2.38	100.0	0.122
118.0	4.0	132.68	0.86	9.96	2.27	100.0	0.122
118.0	5.0	132.68	0.86	10.77	2.37	100.0	0.122
118.0	6.0	132.68	0.86	9.8	2.46	100.0	0.122
118.0	7.0	132.68	0.86	10.64	2.94	100.0	0.122
119.0	1.0	60.12	0.49	9.48	2.14	100.0	0.437
119.0	2.0	60.12	0.49	8.73	2.16	100.0	0.437
119.0	3.0	60.12	0.49	10.48	3.34	100.0	0.437
119.0	4.0	60.12	0.49	9.23	2.51	100.0	0.437
119.0	5.0	60.12	0.49	10.56	2.18	100.0	0.437
119.0	6.0	60.12	0.49	9.78	3.0	100.0	0.437
119.0	7.0	60.12	0.49	9.68	2.83	100.0	0.437
120.0	1.0	323.07	0.49	9.7	2.19	100.0	0.3
120.0	2.0	323.07	0.49	10.09	2.09	100.0	0.3
120.0	3.0	323.07	0.49	10.84	1.98	100.0	0.3
120.0	4.0	323.07	0.49	10.86	1.66	100.0	0.3
120.0	5.0	323.07	0.49	8.92	1.91	100.0	0.3
120.0	6.0	323.07	0.49	11.02	2.9	100.0	0.3
120.0	7.0	323.07	0.49	10.59	2.31	100.0	0.3
121.0	1.0	224.64	0.29	11.18	2.8	50.12	0.369
121.0	2.0	224.64	0.29	9.71	2.23	100.0	0.369
121.0	3.0	224.64	0.29	10.31	2.58	100.0	0.369
121.0	4.0	224.64	0.29	9.45	2.2	100.0	0.369
121.0	5.0	224.64	0.29	10.61	1.85	100.0	0.369
121.0	6.0	224.64	0.29	9.03	2.27	100.0	0.369
121.0	7.0	224.64	0.29	9.83	2.38	100.0	0.369
122.0	1.0	258.82	0.45	10.41	2.33	100.0	0.536
122.0	2.0	258.82	0.45	9.89	2.8	100.0	0.536
122.0	3.0	258.82	0.45	11.26	2.93	100.0	0.536
122.0	4.0	258.82	0.45	10.42	3.11	100.0	0.536
122.0	5.0	258.82	0.45	9.34	2.03	100.0	0.536
122.0	6.0	258.82	0.45	9.76	2.84	100.0	0.536
122.0	7.0	258.82	0.45	10.17	2.55	100.0	0.536
123.0	1.0	185.19	0.7	10.74	1.81	100.0	0.311
123.0	2.0	185.19	0.7	10.2	1.87	100.0	0.311
123.0	3.0	185.19	0.7	8.55	2.51	100.0	0.311
123.0	4.0	185.19	0.7	10.95	2.67	100.0	0.311
123.0	5.0	185.19	0.7	8.97	1.19	100.0	0.311
123.0	6.0	185.19	0.7	9.74	2.03	100.0	0.311
123.0	7.0	185.19	0.7	10.43	2.83	100.0	0.311
124.0	1.0	232.05	0.61	9.01	2.09	100.0	-0.183
124.0	2.0	232.05	0.61	9.7	2.26	100.0	-0.183
124.0	3.0	232.05	0.61	8.87	2.38	100.0	-0.183
124.0	4.0	232.05	0.61	9.86	1.85	100.0	-0.183
124.0	5.0	232.05	0.61	9.66	2.07	100.0	-0.183
124.0	6.0	232.05	0.61	9.89	2.51	100.0	-0.183
124.0	7.0	232.05	0.61	9.21	2.31	100.0	-0.183
125.0	1.0	160.09	0.87	10.9	2.69	100.0	0.233
125.0	2.0	160.09	0.87	9.15	2.63	100.0	0.233
125.0	3.0	160.09	0.87	8.15	2.07	100.0	0.233
125.0	4.0	160.09	0.87	10.86	1.92	100.0	0.233
125.0	5.0	160.09	0.87	10.49	3.01	100.0	0.233
125.0	6.0	160.09	0.87	9.5	2.37	100.0	0.233
125.0	7.0	160.09	0.87	8.5	2.48	100.0	0.233
126.0	1.0	329.86	0.4	9.12	1.9	49.54	-0.638
126.0	2.0	329.86	0.4	9.61	2.84	100.0	-0.638
126.0	3.0	329.86	0.4	9.69	2.43	100.0	-0.638
126.0	4.0	329.86	0.4	7.96	3.08	100.0	-0.638
126.0	5.0	329.86	0.4	9.57	2.14	100.0	-0.638
126.0	6.0	329.86	0.4	9.74	2.39	100.0	-0.638
126.0	7.0	329.86	0.4	10.16	1.57	100.0	-0.638
127.0	1.0	317.06	0.64	10.18	2.45	100.0	0.544
127.0	2.0	317.06	0.64	10.18	1.83	100.0	0.544
127.0	3.0	317.06	0.64	10.99	2.73	100.0	0.544
127.0	4.0	317.06	0.64	10.59	1.83	100.0	0.544
127.0	5.0	317.06	0.64	12.21	2.01	100.0	0.544
127.0	6.0	317.06	0.64	8.81	1.19	100.0	0.544
127.0	7.0	317.06	0.64	10.84	2.62	100.0	0.544
128.0	1.0	290.41	0.79	11.07	1.65	52.4	0.482
128.0	2.0	290.41	0.79	9.61	2.03	100.0	0.482
128.0	3.0	290.41	0.79	7.7	1.63	100.0	0.482
128.0	4.0	290.41	0.79	9.0	1.89	100.0	0.482
128.0	5.0	290.41	0.79	10.4	2.88	100.0	0.482
128.0	6.0	290.41	0.79	10.84	2.41	100.0	0.482
128.0	7.0	290.41	0.79	11.31	2.32	100.0	0.482
129.0	1.0	353.26	0.78	9.37	2.34	100.0	-0.19
129.0	2.0	353.26	0.78	10.64	2.49	100.0	-0.19
129.0	3.0	353.26	0.78	9.65	2.21	100.0	-0.19
129.0	4.0	353.26	0.78	9.88	1.98	100.0	-0.19
129.0	5.0	353.26	0.78	8.85	3.01	100.0	-0.19
129.0	6.0	353.26	0.78	9.87	2.88	100.0	-0.19
129.0	7.0	353.26	0.78	10.01	3.03	100.0	-0.19
130.0	1.0	286.52	0.32	9.33	1.55	100.0	0.528
130.0	2.0	286.52	0.32	9.3	2.4	100.0	0.528
130.0	3.0	286.52	0.32	10.97	2.15	100.0	0.528
130.0	4.0	286.52	0.32	11.01	3.08	100.0	0.528
130.0	5.0	286.52	0.32	10.26	2.3	100.0	0.528
130.0	6.0	286.52	0.32	10.62	2.74	100.0	0.528
130.0	7.0	286.52	0.32	9.65	2.58	100.0	0.528
131.0	1.0	276.77	0.24	8.39	2.46	100.0	-0.412
131.0	2.0	276.77	0.24	9.21	1.49	99.25	-0.412
131.0	3.0	276.77	0.24	11.05	1.86	100.0	-0.412
131.0	4.0	276.77	0.24	10.16	2.26	100.0	-0.412
131.0	5.0	276.77	0.24	9.7	2.16	100.0	-0.412
131.0	6.0	276.77	0.24	9.9	2.09	100.0	-0.412
131.0	7.0	276.77	0.24	9.0	2.96	100.0	-0.412
132.0	1.0	215.03	0.66	10.37	2.59	100.0	-0.063
132.0	2.0	215.03	0.66	9.24	2.46	100.0	-0.063
132.0	3.0	215.03	0.66	10.47	2.47	100.0	-0.063
132.0	4.0	215.03	0.66	8.4	2.6	100.0	-0.063
132.0	5.0	215.03	0.66	9.76	2.12	100.0	-0.063
132.0	6.0	215.03	0.66	10.5	2.84	100.0	-0.063
132.0	7.0	215.03	0.66	8.12	2.69	100.0	-0.063
133.0	1.0	221.06	0.51	10.89	2.2	100.0	0.044
133.0	2.0	221.06	0.51	9.95	2.61	100.0	0.044
133.0	3.0	221.06	0.51	10.26	1.99	100.0	0.044
133.0	4.0	221.06	0.51	10.28	3.33	100.0	0.044
133.0	5.0	221.06	0.51	8.56	2.9	100.0	0.044
133.0	6.0	221.06	0.51	8.12	2.03	100.0	0.044
133.0	7.0	221.06	0.51	10.24	2.46	100.0	0.044
134.0	1.0	247.2	0.58	9.47	2.48	100.0	0.285
134.0	2.0	247.2	0.58	8.56	2.46	100.0	0.285
134.0	3.0	247.2	0.58	9.97	2.49	100.0	0.285
134.0	4.0	247.2	0.58	8.01	1.78	100.0	0.285
134.0	5.0	247.2	0.58	10.39	2.53	100.0	0.285
134.0	6.0	247.2	0.58	10.21	1.97	100.0	0.285
134.0	7.0	247.2	0.58	9.69	1.72	100.0	0.285
135.0	1.0	173.22	0.65	10.8	2.26	100.0	-0.324
135.0	2.0	173.22	0.65	8.58	2.97	100.0	-0.324
135.0	3.0	173.22	0.65	11.51	1.89	100.0	-0.324
135.0	4.0	173.22	0.65	11.67	1.67	100.0	-0.324
135.0	5.0	173.22	0.65	9.09	2.69	99.59	-0.324
135.0	6.0	173.22	0.65	8.21	1.57	100.0	-0.324
135.0	7.0	173.22	0.65	8.77	1.96	100.0	-0.324
136.0	1.0	368.46	0.34	7.11	2.11	100.0	0.418
136.0	2.0	368.46	0.34	11.48	3.34	100.0	0.418
136.0	3.0	368.46	0.34	8.95	2.16	100.0	0.418
136.0	4.0	368.46	0.34	9.27	2.87	100.0	0.418
136.0	5.0	368.46	0.34	8.99	2.43	100.0	0.418
136.0	6.0	368.46	0.34	10.33	1.44	100.0	0.418
136.0	7.0	368.46	0.34	10.5	2.86	100.0	0.418
137.0	1.0	171.57	0.38	10.48	1.98	50.77	-0.548
137.0	2.0	171.57	0.38	11.22	2.08	100.0	-0.548
137.0	3.0	171.57	0.38	10.56	2.09	100.0	-0.548
137.0	4.0	171.57	0.38	8.59	2.15	100.0	-0.548
137.0	5.0	171.57	0.38	10.29	1.69	100.0	-0.548
137.0	6.0	171.57	0.38	8.88	2.54	100.0	-0.548
137.0	7.0	171.57	0.38	9.64	2.38	100.0	-0.548
138.0	1.0	137.95	0.24	11.32	2.02	100.0	-0.149
138.0	2.0	137.95	0.24	9.02	2.14	100.0	-0.149
138.0	3.0	137.95	0.24	9.76	1.99	100.0	-0.149
138.0	4.0	137.95	0.24	9.38	2.53	100.0	-0.149
138.0	5.0	137.95	0.24	9.17	1.56	100.0	-0.149
138.0	6.0	137.95	0.24	9.35	3.53	100.0	-0.149
138.0	7.0	137.95	0.24	9.8	2.63	100.0	-0.149
139.0	1.0	107.74	0.3	8.81	2.28	100.0	-0.358
139.0	2.0	107.74	0.3	8.94	2.64	100.0	-0.358
139.0	3.0	107.74	0.3	10.24	2.62	100.0	-0.358
139.0	4.0	107.74	0.3	11.67	1.89	100.0	-0.358
139.0	5.0	107.74	0.3	9.72	2.49	100.0	-0.358
139.0	6.0	107.74	0.3	9.76	1.51	100.0	-0.358
139.0	7.0	107.74	0.3	9.72	2.7	100.0	-0.358
140.0	1.0	256.77	0.8	9.78	2.33	100.0	-0.487
140.0	2.0	256.77	0.8	9.64	2.38	100.0	-0.487
140.0	3.0	256.77	0.8	11.51	2.27	100.0	-0.487
140.0	4.0	256.77	0.8	11.44	1.6	100.0	-0.487
140.0	5.0	256.77	0.8	10.18	2.71	100.0	-0.487
140.0	6.0	256.77	0.8	10.33	1.94	100.0	-0.487
140.0	7.0	256.77	0.8	11.49	2.21	100.0	-0.487
141.0	1.0	303.83	0.89	9.59	2.13	100.0	0.617
141.0	2.0	303.83	0.89	9.61	2.29	100.0	0.617
141.0	3.0	303.83	0.89	11.04	2.26	100.0	0.617
141.0	4.0	303.83	0.89	11.7	2.56	100.0	0.617
141.0	5.0	303.83	0.89	9.16	2.02	100.0	0.617
141.0	6.0	303.83	0.89	9.67	2.56	100.0	0.617
141.0	7.0	303.83	0.89	10.92	2.66	100.0	0.617
142.0	1.0	323.24	0.65	9.55	2.67	50.52	0.281
142.0	2.0	323.24	0.65	10.41	2.15	100.0	0.281
142.0	3.0	323.24	0.65	9.68	1.97	100.0	0.281
142.0	4.0	323.24	0.65	11.21	2.41	100.0	0.281
142.0	5.0	323.24	0.65	8.99	2.25	100.0	0.281
142.0	6.0	323.24	0.65	10.71	3.06	100.0	0.281
142.0	7.0	323.24	0.65	9.24	2.47	100.0	0.281
143.0	1.0	334.41	0.65	9.73	2.57	100.0	-0.241
143.0	2.0	334.41	0.65	9.42	2.86	100.0	-0.241
143.0	3.0	334.41	0.65	9.42	2.48	100.0	-0.241
143.0	4.0	334.41	0.65	10.28	1.58	100.0	-0.241
143.0	5.0	334.41	0.65	8.35	2.37	100.0	-0.241
143.0	6.0	334.41	0.65	9.13	2.03	100.0	-0.241
143.0	7.0	334.41	0.65	10.96	2.34	100.0	-0.241
144.0	1.0	326.76	0.28	9.18	2.26	100.0	0.183
144.0	2.0	326.76	0.28	10.27	3.28	100.0	0.183
144.0	3.0	326.76	0.28	9.32	2.4	100.0	0.183
144.0	4.0	326.76	0.28	10.42	2.58	100.0	0.183
144.0	5.0	326.76	0.28	10.25	2.2	100.0	0.183
144.0	6.0	326.76	0.28	9.1	2.6	100.0	0.183
144.0	7.0	326.76	0.28	9.37	3.05	100.0	0.183
145.0	1.0	291.27	0.46	9.44	1.8	100.0	0.308
145.0	2.0	291.27	0.46	8.13	2.72	100.0	0.308
145.0	3.0	291.27	0.46	9.92	2.79	100.0	0.308
145.0	4.0	291.27	0.46	9.66	2.7	100.0	0.308
145.0	5.0	291.27	0.46	9.99	3.01	100.0	0.308
145.0	6.0	291.27	0.46	9.48	2.29	100.0	0.308
145.0	7.0	291.27	0.46	10.47	3.03	100.0	0.308
146.0	1.0	111.31	0.53	9.87	2.21	100.0	0.347
146.0	2.0	111.31	0.53	10.75	2.43	100.0	0.347
146.0	3.0	111.31	0.53	9.36	2.07	100.0	0.347
146.0	4.0	111.31	0.53	9.35	2.06	100.0	0.347
146.0	5.0	111.31	0.53	11.57	2.57	100.0	0.347
146.0	6.0	111.31	0.53	9.99	2.86	100.0	0.347
146.0	7.0	111.31	0.53	8.55	2.49	100.0	0.347
147.0	1.0	249.16	0.32	10.8	1.87	50.44	0.092
147.0	2.0	249.16	0.32	11.16	2.6	100.0	0.092
147.0	3.0	249.16	0.32	9.49	2.49	100.0	0.092
147.0	4.0	249.16	0.32	9.42	2.36	100.0	0.092
147.0	5.0	249.16	0.32	10.65	2.62	100.0	0.092
147.0	6.0	249.16	0.32	11.6	2.62	100.0	0.092
147.0	7.0	249.16	0.32	10.11	2.63	100.0	0.092
148.0	1.0	294.32	0.51	10.98	2.06	100.0	0.101
148.0	2.0	294.32	0.51	10.8	2.39	100.0	0.101
148.0	3.0	294.32	0.51	9.71	2.3	100.0	0.101
148.0	4.0	294.32	0.51	11.06	2.07	100.0	0.101
148.0	5.0	294.32	0.51	10.31	1.96	100.0	0.101
148.0	6.0	294.32	0.51	11.59	2.37	100.0	0.101
148.0	7.0	294.32	0.51	10.95	2.09	100.0	0.101
149.0	1.0	206.19	0.23	9.2	2.07	100.0	0.384
149.0	2.0	206.19	0.23	9.29	1.75	100.0	0.384
149.0	3.0	206.19	0.23	10.49	2.25	100.0	0.384
149.0	4.0	206.19	0.23	9.57	2.48	100.0	0.384
149.0	5.0	206.19	0.23	10.62	2.24	100.0	0.384
149.0	6.0	206.19	0.23	8.67	2.12	100.0	0.384
149.0	7.0	206.19	0.23	9.74	2.22	100.0	0.384
150.0	1.0	224.53	0.36	12.44	2.99	100.0	0.732
150.0	2.0	224.53	0.36	10.25	2.1	100.0	0.732
150.0	3.0	224.53	0.36	10.51	2.78	100.0	0.732
150.0	4.0	224.53	0.36	8.85	2.22	100.0	0.732
150.0	5.0	224.53	0.36	10.32	2.65	100.0	0.732
150.0	6.0	224.53	0.36	11.24	2.62	100.0	0.732
150.0	7.0	224.53	0.36	10.92	2.96	100.0	0.732
151.0	1.0	322.66	0.51	10.74	2.26	100.0	-0.437
151.0	2.0	322.66	0.51	11.37	2.63	100.0	-0.437
151.0	3.0	322.66	0.51	10.7	2.85	100.0	-0.437
151.0	4.0	322.66	0.51	10.11	2.76	100.0	-0.437
151.0	5.0	322.66	0.51	9.85	3.65	100.0	-0.437
151.0	6.0	322.66	0.51	11.29	2.2	100.0	-0.437
151.0	7.0	322.66	0.51	9.84	2.25	100.0	-0.437
152.0	1.0	294.11	0.81	8.97	2.03	100.0	0.273
152.0	2.0	294.11	0.81	9.93	2.56	100.0	0.273
152.0	3.0	294.11	0.81	9.94	1.7	100.0	0.273
152.0	4.0	294.11	0.81	9.35	1.9	100.0	0.273
152.0	5.0	294.11	0.81	9.06	2.13	100.0	0.273
152.0	6.0	294.11	0.81	8.83	2.71	100.0	0.273
152.0	7.0	294.11	0.81	11.84	2.61	100.0	0.273
153.0	1.0	304.34	0.5	10.16	2.22	100.0	0.071
153.0	2.0	304.34	0.5	9.48	1.56	100.0	0.071
153.0	3.0	304.34	0.5	9.95	2.55	100.0	0.071
153.0	4.0	304.34	0.5	9.84	1.86	100.0	0.071
153.0	5.0	304.34	0.5	10.2	2.42	100.0	0.071
153.0	6.0	304.34	0.5	11.25	1.87	100.0	0.071
153.0	7.0	304.34	0.5	10.43	1.97	100.0	0.071
154.0	1.0	299.34	0.34	9.74	2.5	100.0	0.393
154.0	2.0	299.34	0.34	10.97	2.82	100.0	0.393
154.0	3.0	299.34	0.34	9.31	1.92	100.0	0.393
154.0	4.0	299.34	0.34	9.42	3.01	100.0	0.393
154.0	5.0	299.34	0.34	10.49	2.24	100.0	0.393
154.0	6.0	299.34	0.34	9.31	2.57	100.0	0.393
154.0	7.0	299.34	0.34	11.08	2.99	100.0	0.393
155.0	1.0	374.8	0.57	8.59	2.7	100.0	0.134
155.0	2.0	374.8	0.57	10.33	1.89	100.0	0.134
155.0	3.0	374.8	0.57	10.73	2.61	100.0	0.134
155.0	4.0	374.8	0.57	8.92	2.12	100.0	0.134
155.0	5.0	374.8	0.57	9.53	2.68	100.0	0.134
155.0	6.0	374.8	0.57	11.58	2.65	100.0	0.134
155.0	7.0	374.8	0.57	8.95	2.27	100.0	0.134
156.0	1.0	249.32	0.78	9.96	2.42	100.0	-0.591
156.0	2.0	249.32	0.78	11.1	2.2	100.0	-0.591
156.0	3.0	249.32	0.78	9.68	1.96	100.0	-0.591
156.0	4.0	249.32	0.78	10.05	2.11	100.0	-0.591
156.0	5.0	249.32	0.78	8.99	3.02	100.0	-0.591
156.0	6.0	249.32	0.78	11.0	1.99	100.0	-0.591
156.0	7.0	249.32	0.78	10.69	2.39	100.0	-0.591
157.0	1.0	197.12	0.47	10.33	2.1	100.0	0.248
157.0	2.0	197.12	0.47	8.96	2.3	100.0	0.248
157.0	3.0	197.12	0.47	10.29	2.75	100.0	0.248
157.0	4.0	197.12	0.47	8.83	1.66	100.0	0.248
157.0	5.0	197.12	0.47	11.97	2.19	100.0	0.248
157.0	6.0	197.12	0.47	9.47	1.88	100.0	0.248
157.0	7.0	197.12	0.47	9.74	2.79	100.0	0.248
158.0	1.0	189.76	0.23	9.67	2.55	100.0	-0.058
158.0	2.0	189.76	0.23	10.17	3.18	100.0	-0.058
158.0	3.0	189.76	0.23	8.1	1.7	100.0	-0.058
158.0	4.0	189.76	0.23	9.26	3.62	100.0	-0.058
158.0	5.0	189.76	0.23	9.83	2.15	100.0	-0.058
158.0	6.0	189.76	0.23	11.14	1.81	100.0	-0.058
158.0	7.0	189.76	0.23	10.34	1.94	100.0	-0.058
159.0	1.0	312.52	0.44	8.95	2.5	100.0	0.151
159.0	2.0	312.52	0.44	10.05	1.96	100.0	0.151
159.0	3.0	312.52	0.44	9.35	2.71	100.0	0.151
159.0	4.0	312.52	0.44	10.42	3.18	100.0	0.151
159.0	5.0	312.52	0.44	10.46	1.85	100.0	0.151
159.0	6.0	312.52	0.44	10.69	3.37	100.0	0.151
159.0	7.0	312.52	0.44	10.5	2.39	100.0	0.151
160.0	1.0	198.93	0.39	9.85	2.93	100.0	-0.227
160.0	2.0	198.93	0.39	10.63	3.21	100.0	-0.227
160.0	3.0	198.93	0.39	10.02	1.6	100.0	-0.227
160.0	4.0	198.93	0.39	9.46	2.92	100.0	-0.227
160.0	5.0	198.93	0.39	10.98	2.26	100.0	-0.227
160.0	6.0	198.93	0.39	10.58	1.69	100.0	-0.227
160.0	7.0	198.93	0.39	10.59	2.47	100.0	-0.227
161.0	1.0	277.0	0.59	10.35	1.67	51.27	-0.738
161.0	2.0	277.0	0.59	10.48	2.29	100.0	-0.738
161.0	3.0	277.0	0.59	9.63	2.76	100.0	-0.738
161.0	4.0	277.0	0.59	9.21	2.69	100.0	-0.738
161.0	5.0	277.0	0.59	10.48	2.07	100.0	-0.738
161.0	6.0	277.0	0.59	10.0	2.73	100.0	-0.738
161.0	7.0	277.0	0.59	9.58	3.25	100.0	-0.738
162.0	1.0	325.11	0.54	9.77	2.48	100.0	0.461
162.0	2.0	325.11	0.54	9.96	2.73	100.0	0.461
162.0	3.0	325.11	0.54	8.33	1.86	100.0	0.461
162.0	4.0	325.11	0.54	9.86	2.53	100.0	0.461
162.0	5.0	325.11	0.54	9.24	1.87	100.0	0.461
162.0	6.0	325.11	0.54	9.85	2.4	100.0	0.461
162.0	7.0	325.11	0.54	10.84	2.08	100.0	0.461
163.0	1.0	317.38	0.78	9.89	2.99	100.0	0.302
163.0	2.0	317.38	0.78	9.87	3.43	100.0	0.302
163.0	3.0	317.38	0.78	10.38	2.05	100.0	0.302
163.0	4.0	317.38	0.78	9.39	2.33	100.0	0.302
163.0	5.0	317.38	0.78	10.09	1.71	100.0	0.302
163.0	6.0	317.38	0.78	9.05	1.74	100.0	0.302
163.0	7.0	317.38	0.78	8.85	1.82	100.0	0.302
164.0	1.0	339.16	0.73	9.39	2.22	100.0	0.151
164.0	2.0	339.16	0.73	12.39	2.31	100.0	0.151
164.0	3.0	339.16	0.73	10.07	2.08	100.0	0.151
164.0	4.0	339.16	0.73	10.69	2.8	100.0	0.151
164.0	5.0	339.16	0.73	9.33	1.98	100.0	0.151
164.0	6.0	339.16	0.73	7.93	2.48	100.0	0.151
164.0	7.0	339.16	0.73	9.03	2.18	100.0	0.151
165.0	1.0	277.22	0.53	10.38	1.9	51.37	-0.169
165.0	2.0	277.22	0.53	10.25	2.03	100.0	-0.169
165.0	3.0	277.22	0.53	9.23	2.52	100.0	-0.169
165.0	4.0	277.22	0.53	10.9	2.17	100.0	-0.169
165.0	5.0	277.22	0.53	8.68	2.3	100.0	-0.169
165.0	6.0	277.22	0.53	10.08	1.67	100.0	-0.169
165.0	7.0	277.22	0.53	6.81	2.0	100.0	-0.169
166.0	1.0	171.15	0.23	9.07	2.06	100.0	-0.215
166.0	2.0	171.15	0.23	11.45	2.41	100.0	-0.215
166.0	3.0	171.15	0.23	9.66	3.35	100.0	-0.215
166.0	4.0	171.15	0.23	11.1	2.25	100.0	-0.215
166.0	5.0	171.15	0.23	10.8	2.52	100.0	-0.215
166.0	6.0	171.15	0.23	10.12	3.02	100.0	-0.215
166.0	7.0	171.15	0.23	9.74	2.73	100.0	-0.215
167.0	1.0	180.85	0.38	9.42	2.44	100.0	-0.535
167.0	2.0	180.85	0.38	9.14	2.38	100.0	-0.535
167.0	3.0	180.85	0.38	9.76	2.22	100.0	-0.535
167.0	4.0	180.85	0.38	11.01	2.01	100.0	-0.535
167.0	5.0	180.85	0.38	11.37	1.68	100.0	-0.535
167.0	6.0	180.85	0.38	11.19	1.84	100.0	-0.535
167.0	7.0	180.85	0.38	10.94	2.73	100.0	-0.535
168.0	1.0	193.9	0.24	10.01	1.53	49.73	0.133
168.0	2.0	193.9	0.24	10.36	3.6	100.0	0.133
168.0	3.0	193.9	0.24	7.89	1.89	100.0	0.133
168.0	4.0	193.9	0.24	9.02	2.3	100.0	0.133
168.0	5.0	193.9	0.24	11.22	1.7	100.0	0.133
168.0	6.0	193.9	0.24	10.98	2.36	100.0	0.133
168.0	7.0	193.9	0.24	11.34	2.29	100.0	0.133
169.0	1.0	159.48	0.41	9.35	2.66	100.0	-0.697
169.0	2.0	159.48	0.41	9.75	2.6	100.0	-0.697
169.0	3.0	159.48	0.41	10.99	2.12	100.0	-0.697
169.0	4.0	159.48	0.41	10.73	1.98	100.0	-0.697
169.0	5.0	159.48	0.41	9.47	3.22	100.0	-0.697
169.0	6.0	159.48	0.41	11.37	2.45	100.0	-0.697
169.0	7.0	159.48	0.41	9.07	2.71	100.0	-0.697
170.0	1.0	169.99	0.88	9.51	2.04	100.0	0.28
170.0	2.0	169.99	0.88	9.72	2.85	100.0	0.28
170.0	3.0	169.99	0.88	10.88	2.19	100.0	0.28
170.0	4.0	169.99	0.88	8.24	2.17	100.0	0.28
170.0	5.0	169.99	0.88	11.17	2.29	100.0	0.28
170.0	6.0	169.99	0.88	8.04	2.07	100.0	0.28
170.0	7.0	169.99	0.88	10.06	2.69	100.0	0.28
171.0	1.0	279.31	0.81	9.71	2.36	100.0	-0.198
171.0	2.0	279.31	0.81	10.5	2.39	100.0	-0.198
171.0	3.0	279.31	0.81	10.3	1.66	100.0	-0.198
171.0	4.0	279.31	0.81	9.19	2.29	100.0	-0.198
171.0	5.0	279.31	0.81	9.74	1.52	100.0	-0.198
171.0	6.0	279.31	0.81	9.47	2.47	100.0	-0.198
171.0	7.0	279.31	0.81	9.04	2.11	100.0	-0.198
172.0	1.0	214.37	0.85	9.21	2.72	52.42	-0.778
172.0	2.0	214.37	0.85	9.29	2.56	100.0	-0.778
172.0	3.0	214.37	0.85	9.93	2.11	100.0	-0.778
172.0	4.0	214.37	0.85	8.63	3.63	100.0	-0.778
172.0	5.0	214.37	0.85	9.43	2.92	100.0	-0.778
172.0	6.0	214.37	0.85	11.12	2.31	100.0	-0.778
172.0	7.0	214.37	0.85	10.6	2.22	100.0	-0.778
173.0	1.0	404.45	0.55	9.38	2.25	100.0	0.515
173.0	2.0	404.45	0.55	10.27	1.99	100.0	0.515
173.0	3.0	404.45	0.55	9.79	2.06	100.0	0.515
173.0	4.0	404.45	0.55	10.64	2.42	100.0	0.515
173.0	5.0	404.45	0.55	10.65	2.99	100.0	0.515
173.0	6.0	404.45	0.55	10.09	2.35	100.0	0.515
173.0	7.0	404.45	0.55	10.08	1.9	100.0	0.515
174.0	1.0	31.83	0.44	10.95	2.33	100.0	0.182
174.0	2.0	31.83	0.44	10.43	2.78	100.0	0.182
174.0	3.0	31.83	0.44	9.64	3.18	100.0	0.182
174.0	4.0	31.83	0.44	11.82	3.29	100.0	0.182
174.0	5.0	31.83	0.44	10.26	1.85	100.0	0.182
174.0	6.0	31.83	0.44	9.71	2.77	100.0	0.182
174.0	7.0	31.83	0.44	8.75	2.57	100.0	0.182
175.0	1.0	197.45	0.23	10.78	2.2	100.0	0.097
175.0	2.0	197.45	0.23	9.71	2.17	100.0	0.097
175.0	3.0	197.45	0.23	10.57	2.47	100.0	0.097
175.0	4.0	197.45	0.23	10.67	3.03	100.0	0.097
175.0	5.0	197.45	0.23	10.92	3.26	100.0	0.097
175.0	6.0	197.45	0.23	11.14	3.14	100.0	0.097
175.0	7.0	197.45	0.23	8.46	3.02	100.0	0.097
176.0	1.0	258.99	0.5	9.25	2.09	100.0	0.814
176.0	2.0	258.99	0.5	10.13	2.33	100.0	0.814
176.0	3.0	258.99	0.5	9.76	2.36	100.0	0.814
176.0	4.0	258.99	0.5	11.76	3.22	100.0	0.814
176.0	5.0	258.99	0.5	9.84	2.29	100.0	0.814
176.0	6.0	258.99	0.5	10.95	2.18	100.0	0.814
176.0	7.0	258.99	0.5	9.31	2.03	100.0	0.814
177.0	1.0	430.85	0.57	8.96	2.05	100.0	-0.14
177.0	2.0	430.85	0.57	9.31	3.21	100.0	-0.14
177.0	3.0	430.85	0.57	10.93	1.53	100.0	-0.14
177.0	4.0	430.85	0.57	9.55	1.54	100.0	-0.14
177.0	5.0	430.85	0.57	10.12	3.03	100.0	-0.14
177.0	6.0	430.85	0.57	10.3	2.66	100.0	-0.14
177.0	7.0	430.85	0.57	9.6	1.79	100.0	-0.14
178.0	1.0	307.9	0.83	9.45	1.84	52.91	-0.32
178.0	2.0	307.9	0.83	10.15	1.99	53.98	-0.32
178.0	3.0	307.9	0.83	9.51	2.34	100.0	-0.32
178.0	4.0	307.9	0.83	10.49	1.87	100.0	-0.32
178.0	5.0	307.9	0.83	10.68	2.13	100.0	-0.32
178.0	6.0	307.9	0.83	10.52	1.81	100.0	-0.32
178.0	7.0	307.9	0.83	10.41	1.84	100.0	-0.32
179.0	1.0	209.53	0.84	9.52	2.73	100.0	-0.145
179.0	2.0	209.53	0.84	9.52	1.7	100.0	-0.145
179.0	3.0	209.53	0.84	9.71	3.58	100.0	-0.145
179.0	4.0	209.53	0.84	10.9	1.87	100.0	-0.145
179.0	5.0	209.53	0.84	9.05	2.64	100.0	-0.145
179.0	6.0	209.53	0.84	11.33	2.74	100.0	-0.145
179.0	7.0	209.53	0.84	9.76	2.67	100.0	-0.145
180.0	1.0	273.63	0.48	8.88	3.31	100.0	-0.266
180.0	2.0	273.63	0.48	10.61	2.76	99.74	-0.266
180.0	3.0	273.63	0.48	10.45	1.6	100.0	-0.266
180.0	4.0	273.63	0.48	10.03	2.15	100.0	-0.266
180.0	5.0	273.63	0.48	9.15	2.35	100.0	-0.266
180.0	6.0	273.63	0.48	11.58	2.64	100.0	-0.266
180.0	7.0	273.63	0.48	9.79	2.42	100.0	-0.266
181.0	1.0	180.87	0.76	11.86	2.0	49.32	-0.367
181.0	2.0	180.87	0.76	10.58	2.69	100.0	-0.367
181.0	3.0	180.87	0.76	10.4	2.15	100.0	-0.367
181.0	4.0	180.87	0.76	11.57	2.21	100.0	-0.367
181.0	5.0	180.87	0.76	9.57	2.06	100.0	-0.367
181.0	6.0	180.87	0.76	10.13	2.67	100.0	-0.367
181.0	7.0	180.87	0.76	10.09	2.73	100.0	-0.367
182.0	1.0	216.79	0.78	11.33	2.02	100.0	0.009
182.0	2.0	216.79	0.78	8.82	2.47	100.0	0.009
182.0	3.0	216.79	0.78	11.59	2.5	100.0	0.009
182.0	4.0	216.79	0.78	9.23	1.81	100.0	0.009
182.0	5.0	216.79	0.78	10.99	1.76	100.0	0.009
182.0	6.0	216.79	0.78	10.62	2.01	100.0	0.009
182.0	7.0	216.79	0.78	10.89	2.3	100.0	0.009
183.0	1.0	199.57	0.77	10.54	2.3	100.0	-0.421
183.0	2.0	199.57	0.77	9.65	2.38	100.0	-0.421
183.0	3.0	199.57	0.77	11.44	1.87	100.0	-0.421
183.0	4.0	199.57	0.77	8.38	2.52	100.0	-0.421
183.0	5.0	199.57	0.77	9.85	2.84	100.0	-0.421
183.0	6.0	199.57	0.77	10.33	1.9	100.0	-0.421
183.0	7.0	199.57	0.77	8.85	2.02	100.0	-0.421
184.0	1.0	344.69	0.66	10.37	1.46	100.0	-0.3
184.0	2.0	344.69	0.66	10.17	2.13	100.0	-0.3
184.0	3.0	344.69	0.66	9.13	1.99	100.0	-0.3
184.0	4.0	344.69	0.66	9.81	2.45	100.0	-0.3
184.0	5.0	344.69	0.66	10.42	2.27	100.0	-0.3
184.0	6.0	344.69	0.66	9.95	1.74	100.0	-0.3
184.0	7.0	344.69	0.66	9.49	2.46	100.0	-0.3
185.0	1.0	363.19	0.59	9.82	1.52	54.07	-0.131
185.0	2.0	363.19	0.59	10.12	2.63	100.0	-0.131
185.0	3.0	363.19	0.59	9.61	3.25	100.0	-0.131
185.0	4.0	363.19	0.59	10.16	3.0	100.0	-0.131
185.0	5.0	363.19	0.59	10.92	2.21	100.0	-0.131
185.0	6.0	363.19	0.59	11.74	2.46	100.0	-0.131
185.0	7.0	363.19	0.59	10.18	2.2	100.0	-0.131
186.0	1.0	339.26	0.3	10.81	3.03	100.0	-0.329
186.0	2.0	339.26	0.3	11.15	1.61	100.0	-0.329
186.0	3.0	339.26	0.3	10.31	2.46	100.0	-0.329
186.0	4.0	339.26	0.3	10.42	2.86	100.0	-0.329
186.0	5.0	339.26	0.3	9.3	2.35	100.0	-0.329
186.0	6.0	339.26	0.3	11.01	1.83	100.0	-0.329
186.0	7.0	339.26	0.3	9.03	2.55	100.0	-0.329
187.0	1.0	295.1	0.32	10.96	2.19	100.0	0.648
187.0	2.0	295.1	0.32	9.14	2.06	100.0	0.648
187.0	3.0	295.1	0.32	9.12	1.94	100.0	0.648
187.0	4.0	295.1	0.32	9.43	1.76	100.0	0.648
187.0	5.0	295.1	0.32	10.07	1.75	100.0	0.648
187.0	6.0	295.1	0.32	9.37	1.7	100.0	0.648
187.0	7.0	295.1	0.32	10.79	2.73	99.84	0.648
188.0	1.0	261.52	0.57	9.73	2.45	100.0	-0.22
188.0	2.0	261.52	0.57	10.25	2.08	100.0	-0.22
188.0	3.0	261.52	0.57	10.99	1.97	100.0	-0.22
188.0	4.0	261.52	0.57	9.86	3.13	100.0	-0.22
188.0	5.0	261.52	0.57	10.02	2.26	100.0	-0.22
188.0	6.0	261.52	0.57	9.83	1.76	100.0	-0.22
188.0	7.0	261.52	0.57	8.38	2.29	100.0	-0.22
189.0	1.0	168.9	0.78	9.19	1.97	100.0	0.341
189.0	2.0	168.9	0.78	10.29	1.64	100.0	0.341
189.0	3.0	168.9	0.78	10.24	2.68	100.0	0.341
189.0	4.0	168.9	0.78	10.32	2.35	100.0	0.341
189.0	5.0	168.9	0.78	10.67	3.03	100.0	0.341
189.0	6.0	168.9	0.78	10.48	1.95	100.0	0.341
189.0	7.0	168.9	0.78	9.45	2.28	100.0	0.341
190.0	1.0	240.07	0.86	8.03	2.44	100.0	0.093
190.0	2.0	240.07	0.86	9.97	2.12	100.0	0.093
190.0	3.0	240.07	0.86	9.52	2.01	100.0	0.093
190.0	4.0	240.07	0.86	9.72	3.03	100.0	0.093
190.0	5.0	240.07	0.86	9.84	1.81	100.0	0.093
190.0	6.0	240.07	0.86	10.0	2.25	100.0	0.093
190.0	7.0	240.07	0.86	10.35	3.01	100.0	0.093
191.0	1.0	324.06	0.52	9.19	2.6	100.0	-0.616
191.0	2.0	324.06	0.52	9.13	2.33	100.0	-0.616
191.0	3.0	324.06	0.52	9.97	1.72	100.0	-0.616
191.0	4.0	324.06	0.52	10.61	1.98	100.0	-0.616
191.0	5.0	324.06	0.52	9.2	2.88	100.0	-0.616
191.0	6.0	324.06	0.52	10.16	2.57	100.0	-0.616
191.0	7.0	324.06	0.52	8.55	2.65	100.0	-0.616
192.0	1.0	194.48	0.37	10.47	2.51	100.0	-0.154
192.0	2.0	194.48	0.37	9.77	3.57	100.0	-0.154
192.0	3.0	194.48	0.37	9.59	2.3	100.0	-0.154
192.0	4.0	194.48	0.37	8.67	2.29	100.0	-0.154
192.0	5.0	194.48	0.37	9.61	2.84	100.0	-0.154
192.0	6.0	194.48	0.37	10.86	1.9	100.0	-0.154
192.0	7.0	194.48	0.37	11.02	2.62	100.0	-0.154
193.0	1.0	236.07	0.82	9.97	1.9	100.0	-0.152
193.0	2.0	236.07	0.82	9.2	2.63	100.0	-0.152
193.0	3.0	236.07	0.82	9.72	1.7	100.0	-0.152
193.0	4.0	236.07	0.82	11.0	1.97	100.0	-0.152
193.0	5.0	236.07	0.82	11.07	2.6	100.0	-0.152
193.0	6.0	236.07	0.82	8.72	2.46	100.0	-0.152
193.0	7.0	236.07	0.82	10.02	2.54	100.0	-0.152
194.0	1.0	142.28	0.34	10.45	2.76	100.0	0.657
194.0	2.0	142.28	0.34	9.01	2.35	100.0	0.657
194.0	3.0	142.28	0.34	10.85	2.76	100.0	0.657
194.0	4.0	142.28	0.34	9.2	2.33	100.0	0.657
194.0	5.0	142.28	0.34	11.22	2.38	100.0	0.657
194.0	6.0	142.28	0.34	8.71	1.48	100.0	0.657
194.0	7.0	142.28	0.34	9.87	1.98	100.0	0.657
195.0	1.0	177.51	0.86	11.13	2.44	100.0	0.434
195.0	2.0	177.51	0.86	9.34	1.91	100.0	0.434
195.0	3.0	177.51	0.86	10.75	1.6	100.0	0.434
195.0	4.0	177.51	0.86	8.97	1.59	100.0	0.434
195.0	5.0	177.51	0.86	9.99	2.22	100.0	0.434
195.0	6.0	177.51	0.86	9.98	2.29	100.0	0.434
195.0	7.0	177.51	0.86	9.93	2.17	100.0	0.434
196.0	1.0	337.55	0.22	9.21	2.34	100.0	0.533
196.0	2.0	337.55	0.22	10.58	1.79	100.0	0.533
196.0	3.0	337.55	0.22	9.69	2.17	100.0	0.533
196.0	4.0	337.55	0.22	8.72	2.25	100.0	0.533
196.0	5.0	337.55	0.22	10.88	3.03	100.0	0.533
196.0	6.0	337.55	0.22	11.95	2.9	100.0	0.533
196.0	7.0	337.55	0.22	9.89	2.12	100.0	0.533
197.0	1.0	161.6	0.23	10.07	2.19	100.0	0.809
197.0	2.0	161.6	0.23	10.24	1.66	100.0	0.809
197.0	3.0	161.6	0.23	10.11	2.75	100.0	0.809
197.0	4.0	161.6	0.23	10.57	2.32	100.0	0.809
197.0	5.0	161.6	0.23	10.77	2.3	100.0	0.809
197.0	6.0	161.6	0.23	8.23	1.03	100.0	0.809
197.0	7.0	161.6	0.23	11.05	2.58	100.0	0.809
198.0	1.0	326.73	0.78	9.07	2.55	100.0	-0.059
198.0	2.0	326.73	0.78	10.09	2.15	100.0	-0.059
198.0	3.0	326.73	0.78	8.74	2.71	100.0	-0.059
198.0	4.0	326.73	0.78	10.28	2.06	100.0	-0.059
198.0	5.0	326.73	0.78	9.91	2.74	100.0	-0.059
198.0	6.0	326.73	0.78	11.02	2.93	100.0	-0.059
198.0	7.0	326.73	0.78	10.97	2.45	100.0	-0.059
199.0	1.0	269.08	0.56	9.8	2.36	100.0	-0.012
199.0	2.0	269.08	0.56	10.06	2.64	100.0	-0.012
199.0	3.0	269.08	0.56	9.19	2.36	100.0	-0.012
199.0	4.0	269.08	0.56	9.4	2.46	100.0	-0.012
199.0	5.0	269.08	0.56	10.19	2.4	100.0	-0.012
199.0	6.0	269.08	0.56	10.92	1.52	100.0	-0.012
199.0	7.0	269.08	0.56	11.23	3.02	100.0	-0.012
200.0	1.0	184.27	0.27	9.05	3.37	100.0	0.266
200.0	2.0	184.27	0.27	9.84	2.69	100.0	0.266
200.0	3.0	184.27	0.27	10.56	2.41	100.0	0.266
200.0	4.0	184.27	0.27	9.49	1.97	100.0	0.266
200.0	5.0	184.27	0.27	8.58	1.75	100.0	0.266
200.0	6.0	184.27	0.27	9.1	1.98	100.0	0.266
200.0	7.0	184.27	0.27	9.87	2.83	98.87	0.266
201.0	1.0	191.31	0.52	8.9	1.82	100.0	-0.541
201.0	2.0	191.31	0.52	10.84	2.25	100.0	-0.541
201.0	3.0	191.31	0.52	8.77	2.13	100.0	-0.541
201.0	4.0	191.31	0.52	9.52	2.19	100.0	-0.541
201.0	5.0	191.31	0.52	12.35	1.9	100.0	-0.541
201.0	6.0	191.31	0.52	10.06	1.99	100.0	-0.541
201.0	7.0	191.31	0.52	7.53	2.63	100.0	-0.541
202.0	1.0	344.35	0.4	9.2	3.11	100.0	-0.629
202.0	2.0	344.35	0.4	10.19	1.91	99.97	-0.629
202.0	3.0	344.35	0.4	9.19	3.42	100.0	-0.629
202.0	4.0	344.35	0.4	10.12	2.64	100.0	-0.629
202.0	5.0	344.35	0.4	10.68	2.63	100.0	-0.629
202.0	6.0	344.35	0.4	9.74	2.45	100.0	-0.629
202.0	7.0	344.35	0.4	10.08	1.72	100.0	-0.629
203.0	1.0	265.41	0.5	11.31	2.5	100.0	-0.505
203.0	2.0	265.41	0.5	9.51	2.58	100.0	-0.505
203.0	3.0	265.41	0.5	8.4	2.76	100.0	-0.505
203.0	4.0	265.41	0.5	10.8	1.72	100.0	-0.505
203.0	5.0	265.41	0.5	9.75	2.05	100.0	-0.505
203.0	6.0	265.41	0.5	10.06	2.58	100.0	-0.505
203.0	7.0	265.41	0.5	10.36	2.0	100.0	-0.505
204.0	1.0	263.53	0.74	9.5	2.22	100.0	-0.013
204.0	2.0	263.53	0.74	10.3	2.55	100.0	-0.013
204.0	3.0	263.53	0.74	9.24	2.4	100.0	-0.013
204.0	4.0	263.53	0.74	10.67	2.1	100.0	-0.013
204.0	5.0	263.53	0.74	9.87	2.79	100.0	-0.013
204.0	6.0	263.53	0.74	9.92	3.1	100.0	-0.013
204.0	7.0	263.53	0.74	9.25	2.36	100.0	-0.013
205.0	1.0	222.02	0.29	9.01	2.34	100.0	-0.635
205.0	2.0	222.02	0.29	11.32	1.82	100.0	-0.635
205.0	3.0	222.02	0.29	8.62	2.57	100.0	-0.635
205.0	4.0	222.02	0.29	10.2	2.52	100.0	-0.635
205.0	5.0	222.02	0.29	9.65	2.41	100.0	-0.635
205.0	6.0	222.02	0.29	9.53	1.98	99.73	-0.635
205.0	7.0	222.02	0.29	9.45	2.25	100.0	-0.635
206.0	1.0	214.56	0.39	11.56	2.57	100.0	0.847
206.0	2.0	214.56	0.39	10.43	2.39	100.0	0.847
206.0	3.0	214.56	0.39	9.22	2.16	100.0	0.847
206.0	4.0	214.56	0.39	9.88	2.58	100.0	0.847
206.0	5.0	214.56	0.39	9.29	2.14	100.0	0.847
206.0	6.0	214.56	0.39	8.51	2.15	100.0	0.847
206.0	7.0	214.56	0.39	8.45	1.93	100.0	0.847
207.0	1.0	237.85	0.66	10.04	2.58	100.0	0.202
207.0	2.0	237.85	0.66	10.24	2.59	100.0	0.202
207.0	3.0	237.85	0.66	9.87	1.99	100.0	0.202
207.0	4.0	237.85	0.66	9.93	2.17	100.0	0.202
207.0	5.0	237.85	0.66	10.3	1.98	100.0	0.202
207.0	6.0	237.85	0.66	9.63	1.86	100.0	0.202
207.0	7.0	237.85	0.66	9.41	2.36	100.0	0.202
208.0	1.0	286.55	0.45	9.9	1.54	100.0	0.205
208.0	2.0	286.55	0.45	9.87	2.64	100.0	0.205
208.0	3.0	286.55	0.45	10.38	1.8	100.0	0.205
208.0	4.0	286.55	0.45	10.62	2.03	100.0	0.205
208.0	5.0	286.55	0.45	10.8	2.36	100.0	0.205
208.0	6.0	286.55	0.45	8.78	1.6	100.0	0.205
208.0	7.0	286.55	0.45	10.85	1.56	100.0	0.205
209.0	1.0	322.07	0.63	10.32	2.74	100.0	-0.059
209.0	2.0	322.07	0.63	10.47	2.52	100.0	-0.059
209.0	3.0	322.07	0.63	10.64	1.89	100.0	-0.059
209.0	4.0	322.07	0.63	10.22	2.34	100.0	-0.059
209.0	5.0	322.07	0.63	9.97	2.08	100.0	-0.059
209.0	6.0	322.07	0.63	10.24	3.0	100.0	-0.059
209.0	7.0	322.07	0.63	9.53	2.39	100.0	-0.059
210.0	1.0	184.23	0.28	8.97	2.44	100.0	0.197
210.0	2.0	184.23	0.28	9.79	2.91	100.0	0.197
210.0	3.0	184.23	0.28	9.34	2.32	100.0	0.197
210.0	4.0	184.23	0.28	8.97	3.12	100.0	0.197
210.0	5.0	184.23	0.28	9.86	2.38	100.0	0.197
210.0	6.0	184.23	0.28	9.99	2.7	100.0	0.197
210.0	7.0	184.23	0.28	10.68	2.95	100.0	0.197
211.0	1.0	257.22	0.54	9.34	2.42	100.0	0.838
211.0	2.0	257.22	0.54	10.06	2.06	100.0	0.838
211.0	3.0	257.22	0.54	11.5	3.17	100.0	0.838
211.0	4.0	257.22	0.54	10.32	2.76	99.91	0.838
211.0	5.0	257.22	0.54	10.53	2.25	100.0	0.838
211.0	6.0	257.22	0.54	9.75	2.47	100.0	0.838
211.0	7.0	257.22	0.54	8.37	1.49	100.0	0.838
212.0	1.0	354.77	0.54	9.54	2.07	100.0	0.432
212.0	2.0	354.77	0.54	10.06	2.45	100.0	0.432
212.0	3.0	354.77	0.54	10.25	2.52	100.0	0.432
212.0	4.0	354.77	0.54	11.07	2.56	100.0	0.432
212.0	5.0	354.77	0.54	9.8	1.76	100.0	0.432
212.0	6.0	354.77	0.54	9.65	2.69	100.0	0.432
212.0	7.0	354.77	0.54	9.48	2.21	100.0	0.432
213.0	1.0	178.09	0.72	10.51	1.54	100.0	0.287
213.0	2.0	178.09	0.72	9.22	1.79	100.0	0.287
213.0	3.0	178.09	0.72	9.76	2.39	100.0	0.287
213.0	4.0	178.09	0.72	9.05	2.07	100.0	0.287
213.0	5.0	178.09	0.72	10.31	2.12	100.0	0.287
213.0	6.0	178.09	0.72	10.51	2.22	100.0	0.287
213.0	7.0	178.09	0.72	10.86	2.63	100.0	0.287
214.0	1.0	222.41	0.33	9.5	2.02	100.0	-0.253
214.0	2.0	222.41	0.33	9.83	2.69	100.0	-0.253
214.0	3.0	222.41	0.33	9.49	2.46	100.0	-0.253
214.0	4.0	222.41	0.33	9.32	2.84	100.0	-0.253
214.0	5.0	222.41	0.33	9.98	2.12	100.0	-0.253
214.0	6.0	222.41	0.33	10.26	2.65	100.0	-0.253
214.0	7.0	222.41	0.33	10.71	2.2	100.0	-0.253
215.0	1.0	202.25	0.64	10.37	2.93	100.0	-0.007
215.0	2.0	202.25	0.64	8.06	2.2	100.0	-0.007
215.0	3.0	202.25	0.64	10.9	1.69	100.0	-0.007
215.0	4.0	202.25	0.64	9.89	3.14	100.0	-0.007
215.0	5.0	202.25	0.64	9.88	2.33	100.0	-0.007
215.0	6.0	202.25	0.64	10.39	2.41	100.0	-0.007
215.0	7.0	202.25	0.64	8.62	2.38	100.0	-0.007
216.0	1.0	76.93	0.39	10.97	2.54	100.0	-0.293
216.0	2.0	76.93	0.39	10.3	2.28	100.0	-0.293
216.0	3.0	76.93	0.39	10.13	2.32	100.0	-0.293
216.0	4.0	76.93	0.39	9.83	2.76	100.0	-0.293
216.0	5.0	76.93	0.39	9.26	2.59	100.0	-0.293
216.0	6.0	76.93	0.39	10.09	2.29	100.0	-0.293
216.0	7.0	76.93	0.39	10.9	2.42	100.0	-0.293
217.0	1.0	237.67	0.5	8.54	1.92	51.98	0.502
217.0	2.0	237.67	0.5	9.34	1.87	100.0	0.502
217.0	3.0	237.67	0.5	10.32	2.55	100.0	0.502
217.0	4.0	237.67	0.5	8.4	2.28	100.0	0.502
217.0	5.0	237.67	0.5	10.22	2.47	100.0	0.502
217.0	6.0	237.67	0.5	10.27	2.51	100.0	0.502
217.0	7.0	237.67	0.5	10.54	2.07	100.0	0.502
218.0	1.0	221.76	0.89	9.83	2.92	100.0	-0.464
218.0	2.0	221.76	0.89	11.1	1.62	100.0	-0.464
218.0	3.0	221.76	0.89	10.76	2.71	100.0	-0.464
218.0	4.0	221.76	0.89	9.65	2.5	100.0	-0.464
218.0	5.0	221.76	0.89	10.52	1.68	100.0	-0.464
218.0	6.0	221.76	0.89	9.32	2.4	100.0	-0.464
218.0	7.0	221.76	0.89	11.13	2.32	100.0	-0.464
219.0	1.0	317.93	0.63	10.52	2.06	100.0	0.3
219.0	2.0	317.93	0.63	11.32	2.32	100.0	0.3
219.0	3.0	317.93	0.63	11.22	2.36	100.0	0.3
219.0	4.0	317.93	0.63	10.11	2.08	100.0	0.3
219.0	5.0	317.93	0.63	9.25	2.12	100.0	0.3
219.0	6.0	317.93	0.63	9.62	2.33	100.0	0.3
219.0	7.0	317.93	0.63	10.33	1.85	100.0	0.3
220.0	1.0	372.28	0.59	7.98	1.81	50.57	0.232
220.0	2.0	372.28	0.59	10.99	2.09	100.0	0.232
220.0	3.0	372.28	0.59	10.0	1.95	100.0	0.232
220.0	4.0	372.28	0.59	10.0	2.73	100.0	0.232
220.0	5.0	372.28	0.59	10.93	2.05	100.0	0.232
220.0	6.0	372.28	0.59	9.21	2.8	100.0	0.232
220.0	7.0	372.28	0.59	10.79	3.04	100.0	0.232
221.0	1.0	179.11	0.32	8.95	2.1	100.0	0.486
221.0	2.0	179.11	0.32	8.39	2.66	100.0	0.486
221.0	3.0	179.11	0.32	9.46	2.04	100.0	0.486
221.0	4.0	179.11	0.32	10.98	3.47	100.0	0.486
221.0	5.0	179.11	0.32	9.94	1.93	100.0	0.486
221.0	6.0	179.11	0.32	9.31	2.77	100.0	0.486
221.0	7.0	179.11	0.32	10.37	2.77	100.0	0.486
222.0	1.0	257.56	0.84	8.96	1.64	100.0	0.547
222.0	2.0	257.56	0.84	11.75	2.43	100.0	0.547
222.0	3.0	257.56	0.84	10.73	2.54	100.0	0.547
222.0	4.0	257.56	0.84	11.14	2.35	100.0	0.547
222.0	5.0	257.56	0.84	9.44	2.44	100.0	0.547
222.0	6.0	257.56	0.84	9.82	2.51	100.0	0.547
222.0	7.0	257.56	0.84	10.39	2.43	100.0	0.547
223.0	1.0	125.97	0.35	10.13	2.89	100.0	0.317
223.0	2.0	125.97	0.35	9.5	1.7	100.0	0.317
223.0	3.0	125.97	0.35	11.73	1.86	100.0	0.317
223.0	4.0	125.97	0.35	9.77	2.23	100.0	0.317
223.0	5.0	125.97	0.35	9.74	2.35	100.0	0.317
223.0	6.0	125.97	0.35	9.6	2.46	100.0	0.317
223.0	7.0	125.97	0.35	11.91	3.17	100.0	0.317
224.0	1.0	237.96	0.45	11.32	1.94	100.0	-0.087
224.0	2.0	237.96	0.45	8.22	1.98	100.0	-0.087
224.0	3.0	237.96	0.45	9.66	2.91	100.0	-0.087
224.0	4.0	237.96	0.45	8.18	1.88	100.0	-0.087
224.0	5.0	237.96	0.45	10.56	1.8	100.0	-0.087
224.0	6.0	237.96	0.45	9.57	2.27	100.0	-0.087
224.0	7.0	237.96	0.45	9.28	3.33	100.0	-0.087
225.0	1.0	298.94	0.41	9.17	1.92	51.33	-0.053
225.0	2.0	298.94	0.41	8.86	2.39	100.0	-0.053
225.0	3.0	298.94	0.41	10.04	2.61	100.0	-0.053
225.0	4.0	298.94	0.41	9.23	2.18	100.0	-0.053
225.0	5.0	298.94	0.41	10.08	1.83	100.0	-0.053
225.0	6.0	298.94	0.41	9.41	3.45	100.0	-0.053
225.0	7.0	298.94	0.41	9.46	1.73	100.0	-0.053
226.0	1.0	318.86	0.57	9.02	2.58	100.0	0.321
226.0	2.0	318.86	0.57	9.31	1.81	100.0	0.321
226.0	3.0	318.86	0.57	11.07	2.28	100.0	0.321
226.0	4.0	318.86	0.57	11.66	2.78	100.0	0.321
226.0	5.0	318.86	0.57	10.14	2.44	100.0	0.321
226.0	6.0	318.86	0.57	9.77	1.84	100.0	0.321
226.0	7.0	318.86	0.57	10.28	3.61	100.0	0.321
227.0	1.0	191.47	0.55	11.53	1.83	100.0	-0.479
227.0	2.0	191.47	0.55	9.33	3.14	100.0	-0.479
227.0	3.0	191.47	0.55	10.63	2.33	100.0	-0.479
227.0	4.0	191.47	0.55	9.86	2.18	100.0	-0.479
227.0	5.0	191.47	0.55	10.75	2.08	100.0	-0.479
227.0	6.0	191.47	0.55	10.22	2.95	100.0	-0.479
227.0	7.0	191.47	0.55	9.54	1.86	100.0	-0.479
228.0	1.0	273.87	0.26	10.36	2.04	100.0	0.067
228.0	2.0	273.87	0.26	10.28	3.12	100.0	0.067
228.0	3.0	273.87	0.26	9.39	2.18	100.0	0.067
228.0	4.0	273.87	0.26	10.48	1.89	100.0	0.067
228.0	5.0	273.87	0.26	9.54	1.95	100.0	0.067
228.0	6.0	273.87	0.26	10.76	2.17	100.0	0.067
228.0	7.0	273.87	0.26	9.92	2.49	100.0	0.067
229.0	1.0	224.31	0.6	10.86	2.22	100.0	0.241
229.0	2.0	224.31	0.6	9.41	1.72	100.0	0.241
229.0	3.0	224.31	0.6	10.43	2.93	100.0	0.241
229.0	4.0	224.31	0.6	8.76	2.32	100.0	0.241
229.0	5.0	224.31	0.6	10.05	1.83	100.0	0.241
229.0	6.0	224.31	0.6	9.92	2.71	100.0	0.241
229.0	7.0	224.31	0.6	10.43	2.26	100.0	0.241
230.0	1.0	138.55	0.22	10.43	2.18	100.0	0.385
230.0	2.0	138.55	0.22	10.34	2.81	100.0	0.385
230.0	3.0	138.55	0.22	10.68	2.66	100.0	0.385
230.0	4.0	138.55	0.22	10.58	2.47	100.0	0.385
230.0	5.0	138.55	0.22	10.61	2.29	100.0	0.385
230.0	6.0	138.55	0.22	10.14	2.05	100.0	0.385
230.0	7.0	138.55	0.22	8.19	2.18	100.0	0.385
231.0	1.0	312.15	0.47	10.14	2.79	51.0	-0.58
231.0	2.0	312.15	0.47	9.19	3.63	100.0	-0.58
231.0	3.0	312.15	0.47	9.76	2.53	100.0	-0.58
231.0	4.0	312.15	0.47	11.46	2.5	100.0	-0.58
231.0	5.0	312.15	0.47	9.79	2.16	100.0	-0.58
231.0	6.0	312.15	0.47	10.82	2.09	100.0	-0.58
231.0	7.0	312.15	0.47	9.46	2.87	100.0	-0.58
232.0	1.0	324.53	0.27	10.9	2.84	100.0	0.202
232.0	2.0	324.53	0.27	9.95	3.9	100.0	0.202
232.0	3.0	324.53	0.27	9.75	2.42	100.0	0.202
232.0	4.0	324.53	0.27	8.9	2.29	100.0	0.202
232.0	5.0	324.53	0.27	10.32	2.08	100.0	0.202
232.0	6.0	324.53	0.27	10.68	2.75	100.0	0.202
232.0	7.0	324.53	0.27	9.64	2.52	100.0	0.202
233.0	1.0	309.84	0.64	10.0	2.39	100.0	-0.819
233.0	2.0	309.84	0.64	8.59	2.74	100.0	-0.819
233.0	3.0	309.84	0.64	8.78	3.05	100.0	-0.819
233.0	4.0	309.84	0.64	8.74	2.46	100.0	-0.819
233.0	5.0	309.84	0.64	10.87	1.77	100.0	-0.819
233.0	6.0	309.84	0.64	10.42	1.9	99.34	-0.819
233.0	7.0	309.84	0.64	8.83	2.27	100.0	-0.819
234.0	1.0	229.35	0.33	10.12	2.23	100.0	-0.163
234.0	2.0	229.35	0.33	10.06	2.48	100.0	-0.163
234.0	3.0	229.35	0.33	9.49	2.05	100.0	-0.163
234.0	4.0	229.35	0.33	9.76	3.22	100.0	-0.163
234.0	5.0	229.35	0.33	10.4	1.9	100.0	-0.163
234.0	6.0	229.35	0.33	8.99	2.25	100.0	-0.163
234.0	7.0	229.35	0.33	9.17	2.51	100.0	-0.163
235.0	1.0	357.89	0.58	9.76	2.46	100.0	-0.199
235.0	2.0	357.89	0.58	11.11	2.37	100.0	-0.199
235.0	3.0	357.89	0.58	11.22	2.31	100.0	-0.199
235.0	4.0	357.89	0.58	10.66	2.83	100.0	-0.199
235.0	5.0	357.89	0.58	8.47	2.55	100.0	-0.199
235.0	6.0	357.89	0.58	10.08	2.51	100.0	-0.199
235.0	7.0	357.89	0.58	9.64	2.43	100.0	-0.199
236.0	1.0	352.37	0.34	7.46	2.46	100.0	0.518
236.0	2.0	352.37	0.34	10.44	2.73	100.0	0.518
236.0	3.0	352.37	0.34	7.91	2.58	100.0	0.518
236.0	4.0	352.37	0.34	9.95	2.75	100.0	0.518
236.0	5.0	352.37	0.34	10.25	3.06	100.0	0.518
236.0	6.0	352.37	0.34	10.73	3.22	100.0	0.518
236.0	7.0	352.37	0.34	9.34	1.86	100.0	0.518
237.0	1.0	236.95	0.36	9.21	2.49	100.0	-0.486
237.0	2.0	236.95	0.36	9.25	2.48	100.0	-0.486
237.0	3.0	236.95	0.36	9.35	1.77	100.0	-0.486
237.0	4.0	236.95	0.36	10.43	2.38	100.0	-0.486
237.0	5.0	236.95	0.36	10.62	2.3	100.0	-0.486
237.0	6.0	236.95	0.36	8.88	3.13	100.0	-0.486
237.0	7.0	236.95	0.36	10.59	1.93	99.66	-0.486
238.0	1.0	273.3	0.73	10.16	2.76	100.0	-0.011
238.0	2.0	273.3	0.73	10.24	2.37	100.0	-0.011
238.0	3.0	273.3	0.73	10.15	2.68	100.0	-0.011
238.0	4.0	273.3	0.73	10.49	2.52	100.0	-0.011
238.0	5.0	273.3	0.73	8.45	2.3	100.0	-0.011
238.0	6.0	273.3	0.73	10.37	2.09	100.0	-0.011
238.0	7.0	273.3	0.73	11.26	2.26	100.0	-0.011
239.0	1.0	234.64	0.39	10.77	2.7	100.0	0.205
239.0	2.0	234.64	0.39	9.01	2.73	100.0	0.205
239.0	3.0	234.64	0.39	10.65	2.16	100.0	0.205
239.0	4.0	234.64	0.39	10.42	3.29	100.0	0.205
239.0	5.0	234.64	0.39	9.02	2.8	100.0	0.205
239.0	6.0	234.64	0.39	10.75	2.41	100.0	0.205
239.0	7.0	234.64	0.39	7.54	2.21	100.0	0.205
240.0	1.0	201.71	0.76	9.5	1.91	100.0	-0.383
240.0	2.0	201.71	0.76	10.49	2.59	100.0	-0.383
240.0	3.0	201.71	0.76	8.99	1.47	100.0	-0.383
240.0	4.0	201.71	0.76	9.96	2.35	100.0	-0.383
240.0	5.0	201.71	0.76	11.37	1.28	100.0	-0.383
240.0	6.0	201.71	0.76	9.14	2.43	100.0	-0.383
240.0	7.0	201.71	0.76	9.01	3.03	100.0	-0.383
241.0	1.0	294.73	0.41	8.88	2.54	100.0	-0.669
241.0	2.0	294.73	0.41	11.11	1.51	100.0	-0.669
241.0	3.0	294.73	0.41	9.1	1.87	100.0	-0.669
241.0	4.0	294.73	0.41	10.59	1.17	100.0	-0.669
241.0	5.0	294.73	0.41	9.79	2.82	100.0	-0.669
241.0	6.0	294.73	0.41	9.81	2.17	100.0	-0.669
241.0	7.0	294.73	0.41	10.37	1.54	100.0	-0.669
242.0	1.0	337.83	0.79	11.27	2.57	100.0	0.556
242.0	2.0	337.83	0.79	9.68	2.18	100.0	0.556
242.0	3.0	337.83	0.79	11.9	2.83	100.0	0.556
242.0	4.0	337.83	0.79	9.26	1.79	100.0	0.556
242.0	5.0	337.83	0.79	9.22	1.95	100.0	0.556
242.0	6.0	337.83	0.79	9.62	3.11	100.0	0.556
242.0	7.0	337.83	0.79	10.0	2.26	100.0	0.556
243.0	1.0	116.74	0.86	9.96	2.46	100.0	0.527
243.0	2.0	116.74	0.86	9.49	2.76	100.0	0.527
243.0	3.0	116.74	0.86	8.6	2.46	100.0	0.527
243.0	4.0	116.74	0.86	8.31	1.52	100.0	0.527
243.0	5.0	116.74	0.86	10.62	2.88	100.0	0.527
243.0	6.0	116.74	0.86	9.09	2.86	100.0	0.527
243.0	7.0	116.74	0.86	9.53	1.79	100.0	0.527
244.0	1.0	206.12	0.42	9.32	1.77	50.64	0.547
244.0	2.0	206.12	0.42	11.14	2.71	50.62	0.547
244.0	3.0	206.12	0.42	10.05	2.53	100.0	0.547
244.0	4.0	206.12	0.42	10.0	2.06	100.0	0.547
244.0	5.0	206.12	0.42	9.16	2.05	100.0	0.547
244.0	6.0	206.12	0.42	9.34	2.75	100.0	0.547
244.0	7.0	206.12	0.42	10.79	2.55	100.0	0.547
245.0	1.0	296.71	0.9	9.56	3.07	100.0	-0.295
245.0	2.0	296.71	0.9	9.39	2.91	100.0	-0.295
245.0	3.0	296.71	0.9	9.73	2.03	100.0	-0.295
245.0	4.0	296.71	0.9	10.51	2.68	100.0	-0.295
245.0	5.0	296.71	0.9	9.46	2.21	100.0	-0.295
245.0	6.0	296.71	0.9	10.22	1.51	100.0	-0.295
245.0	7.0	296.71	0.9	9.93	2.81	100.0	-0.295
246.0	1.0	83.41	0.3	9.76	2.89	50.33	-0.092
246.0	2.0	83.41	0.3	9.09	2.51	100.0	-0.092
246.0	3.0	83.41	0.3	10.62	1.51	100.0	-0.092
246.0	4.0	83.41	0.3	9.93	2.15	100.0	-0.092
246.0	5.0	83.41	0.3	9.25	3.02	100.0	-0.092
246.0	6.0	83.41	0.3	10.74	2.99	100.0	-0.092
246.0	7.0	83.41	0.3	11.28	2.9	100.0	-0.092
247.0	1.0	203.06	0.56	9.99	2.67	100.0	0.123
247.0	2.0	203.06	0.56	10.68	2.99	100.0	0.123
247.0	3.0	203.06	0.56	11.22	2.22	100.0	0.123
247.0	4.0	203.06	0.56	10.82	2.48	100.0	0.123
247.0	5.0	203.06	0.56	10.54	1.86	100.0	0.123
247.0	6.0	203.06	0.56	10.53	2.32	100.0	0.123
247.0	7.0	203.06	0.56	9.93	1.9	100.0	0.123
248.0	1.0	270.12	0.51	9.57	2.28	100.0	-0.373
248.0	2.0	270.12	0.51	11.15	2.17	100.0	-0.373
248.0	3.0	270.12	0.51	11.15	2.49	100.0	-0.373
248.0	4.0	270.12	0.51	9.37	2.23	100.0	-0.373
248.0	5.0	270.12	0.51	9.48	2.75	100.0	-0.373
248.0	6.0	270.12	0.51	8.87	2.97	100.0	-0.373
248.0	7.0	270.12	0.51	10.03	1.63	100.0	-0.373
249.0	1.0	265.17	0.74	9.49	1.96	50.2	-0.214
249.0	2.0	265.17	0.74	9.55	2.58	100.0	-0.214
249.0	3.0	265.17	0.74	9.38	2.33	100.0	-0.214
249.0	4.0	265.17	0.74	9.07	3.36	100.0	-0.214
249.0	5.0	265.17	0.74	9.84	2.9	100.0	-0.214
249.0	6.0	265.17	0.74	10.28	2.81	100.0	-0.214
249.0	7.0	265.17	0.74	10.24	2.27	100.0	-0.214
250.0	1.0	188.93	0.35	8.95	1.93	100.0	-0.039
250.0	2.0	188.93	0.35	10.81	1.92	100.0	-0.039
250.0	3.0	188.93	0.35	8.67	1.73	100.0	-0.039
250.0	4.0	188.93	0.35	8.61	2.87	100.0	-0.039
250.0	5.0	188.93	0.35	10.92	3.28	100.0	-0.039
250.0	6.0	188.93	0.35	8.62	3.64	100.0	-0.039
250.0	7.0	188.93	0.35	10.22	2.3	100.0	-0.039
251.0	1.0	158.5	0.44	11.57	1.83	100.0	-0.327
251.0	2.0	158.5	0.44	9.17	2.04	100.0	-0.327
251.0	3.0	158.5	0.44	10.17	1.99	100.0	-0.327
251.0	4.0	158.5	0.44	11.25	2.54	100.0	-0.327
251.0	5.0	158.5	0.44	10.66	2.99	100.0	-0.327
251.0	6.0	158.5	0.44	9.46	3.03	99.11	-0.327
251.0	7.0	158.5	0.44	8.93	2.88	100.0	-0.327
252.0	1.0	351.98	0.45	10.4	1.57	100.0	0.717
252.0	2.0	351.98	0.45	9.78	1.92	100.0	0.717
252.0	3.0	351.98	0.45	8.8	1.63	100.0	0.717
252.0	4.0	351.98	0.45	11.89	1.97	100.0	0.717
252.0	5.0	351.98	0.45	12.41	2.76	100.0	0.717
252.0	6.0	351.98	0.45	10.34	2.13	100.0	0.717
252.0	7.0	351.98	0.45	10.42	2.17	100.0	0.717
253.0	1.0	224.68	0.55	8.98	2.48	100.0	-0.242
253.0	2.0	224.68	0.55	10.1	2.99	100.0	-0.242
253.0	3.0	224.68	0.55	9.75	2.64	100.0	-0.242
253.0	4.0	224.68	0.55	8.7	2.57	100.0	-0.242
253.0	5.0	224.68	0.55	10.56	3.3	100.0	-0.242
253.0	6.0	224.68	0.55	10.78	2.0	100.0	-0.242
253.0	7.0	224.68	0.55	10.99	1.82	100.0	-0.242
254.0	1.0	216.75	0.54	8.72	3.54	100.0	-0.671
254.0	2.0	216.75	0.54	10.03	2.08	100.0	-0.671
254.0	3.0	216.75	0.54	9.97	2.01	100.0	-0.671
254.0	4.0	216.75	0.54	10.04	2.71	100.0	-0.671
254.0	5.0	216.75	0.54	10.72	2.5	100.0	-0.671
254.0	6.0	216.75	0.54	11.13	2.33	100.0	-0.671
254.0	7.0	216.75	0.54	10.5	1.84	100.0	-0.671
255.0	1.0	217.83	0.34	8.92	2.49	100.0	0.007
255.0	2.0	217.83	0.34	11.26	2.43	100.0	0.007
255.0	3.0	217.83	0.34	10.85	2.97	100.0	0.007
255.0	4.0	217.83	0.34	10.38	2.51	100.0	0.007
255.0	5.0	217.83	0.34	9.74	2.03	100.0	0.007
255.0	6.0	217.83	0.34	8.82	2.7	100.0	0.007
255.0	7.0	217.83	0.34	8.97	2.75	99.55	0.007
256.0	1.0	353.1	0.7	11.34	1.36	100.0	-0.617
256.0	2.0	353.1	0.7	9.21	2.13	100.0	-0.617
256.0	3.0	353.1	0.7	8.57	2.83	100.0	-0.617
256.0	4.0	353.1	0.7	9.07	2.21	100.0	-0.617
256.0	5.0	353.1	0.7	8.38	2.41	100.0	-0.617
256.0	6.0	353.1	0.7	10.62	2.5	100.0	-0.617
256.0	7.0	353.1	0.7	11.22	2.18	100.0	-0.617
257.0	1.0	259.35	0.41	10.33	2.73	100.0	-0.56
257.0	2.0	259.35	0.41	10.09	2.41	100.0	-0.56
257.0	3.0	259.35	0.41	9.62	2.44	100.0	-0.56
257.0	4.0	259.35	0.41	11.72	1.8	100.0	-0.56
257.0	5.0	259.35	0.41	10.24	3.42	100.0	-0.56
257.0	6.0	259.35	0.41	11.21	1.96	100.0	-0.56
257.0	7.0	259.35	0.41	10.47	1.84	100.0	-0.56
258.0	1.0	343.1	0.51	9.54	1.57	100.0	0.334
258.0	2.0	343.1	0.51	9.44	2.43	100.0	0.334
258.0	3.0	343.1	0.51	10.81	2.74	100.0	0.334
258.0	4.0	343.1	0.51	8.47	1.97	100.0	0.334
258.0	5.0	343.1	0.51	10.54	2.4	100.0	0.334
258.0	6.0	343.1	0.51	8.65	2.64	100.0	0.334
258.0	7.0	343.1	0.51	9.47	2.16	100.0	0.334
259.0	1.0	205.27	0.81	9.41	1.87	100.0	-0.406
259.0	2.0	205.27	0.81	9.41	3.23	100.0	-0.406
259.0	3.0	205.27	0.81	9.6	2.46	100.0	-0.406
259.0	4.0	205.27	0.81	10.5	2.4	100.0	-0.406
259.0	5.0	205.27	0.81	9.17	2.85	100.0	-0.406
259.0	6.0	205.27	0.81	10.99	2.05	100.0	-0.406
259.0	7.0	205.27	0.81	7.87	2.64	100.0	-0.406
260.0	1.0	342.9	0.89	8.29	1.67	100.0	0.773
260.0	2.0	342.9	0.89	9.41	2.23	100.0	0.773
260.0	3.0	342.9	0.89	8.44	1.76	100.0	0.773
260.0	4.0	342.9	0.89	12.48	2.69	100.0	0.773
260.0	5.0	342.9	0.89	10.32	2.0	100.0	0.773
260.0	6.0	342.9	0.89	11.41	3.47	100.0	0.773
260.0	7.0	342.9	0.89	10.64	2.21	100.0	0.773
261.0	1.0	217.49	0.33	11.09	2.5	100.0	-0.107
261.0	2.0	217.49	0.33	9.41	1.75	100.0	-0.107
261.0	3.0	217.49	0.33	10.21	2.38	100.0	-0.107
261.0	4.0	217.49	0.33	9.52	3.24	100.0	-0.107
261.0	5.0	217.49	0.33	9.96	2.61	100.0	-0.107
261.0	6.0	217.49	0.33	10.87	2.99	100.0	-0.107
261.0	7.0	217.49	0.33	11.56	2.01	100.0	-0.107
262.0	1.0	341.38	0.54	9.96	2.13	100.0	0.094
262.0	2.0	341.38	0.54	8.59	2.94	100.0	0.094
262.0	3.0	341.38	0.54	10.51	2.47	100.0	0.094
262.0	4.0	341.38	0.54	9.27	1.88	100.0	0.094
262.0	5.0	341.38	0.54	11.57	2.85	100.0	0.094
262.0	6.0	341.38	0.54	10.37	2.27	100.0	0.094
262.0	7.0	341.38	0.54	10.02	3.49	100.0	0.094
263.0	1.0	337.71	0.67	9.77	2.01	100.0	-0.321
263.0	2.0	337.71	0.67	8.92	2.4	100.0	-0.321
263.0	3.0	337.71	0.67	9.11	3.21	100.0	-0.321
263.0	4.0	337.71	0.67	10.49	2.41	100.0	-0.321
263.0	5.0	337.71	0.67	9.12	2.81	100.0	-0.321
263.0	6.0	337.71	0.67	9.46	2.96	100.0	-0.321
263.0	7.0	337.71	0.67	8.93	2.4	100.0	-0.321
264.0	1.0	307.28	0.55	10.52	1.53	100.0	-0.185
264.0	2.0	307.28	0.55	8.76	2.16	100.0	-0.185
264.0	3.0	307.28	0.55	9.17	1.72	100.0	-0.185
264.0	4.0	307.28	0.55	11.87	2.24	100.0	-0.185
264.0	5.0	307.28	0.55	10.29	2.15	100.0	-0.185
264.0	6.0	307.28	0.55	10.42	2.13	100.0	-0.185
264.0	7.0	307.28	0.55	8.4	2.51	100.0	-0.185
265.0	1.0	354.57	0.56	10.95	2.06	100.0	-0.777
265.0	2.0	354.57	0.56	9.98	2.34	100.0	-0.777
265.0	3.0	354.57	0.56	11.2	2.5	100.0	-0.777
265.0	4.0	354.57	0.56	9.08	3.22	100.0	-0.777
265.0	5.0	354.57	0.56	10.03	2.58	100.0	-0.777
265.0	6.0	354.57	0.56	9.43	3.23	100.0	-0.777
265.0	7.0	354.57	0.56	9.6	2.63	100.0	-0.777
266.0	1.0	285.61	0.88	9.59	2.84	100.0	0.479
266.0	2.0	285.61	0.88	9.36	2.43	100.0	0.479
266.0	3.0	285.61	0.88	8.79	2.35	100.0	0.479
266.0	4.0	285.61	0.88	11.61	2.7	100.0	0.479
266.0	5.0	285.61	0.88	9.1	1.75	100.0	0.479
266.0	6.0	285.61	0.88	10.26	2.76	100.0	0.479
266.0	7.0	285.61	0.88	8.87	2.55	100.0	0.479
267.0	1.0	133.72	0.78	11.66	2.55	100.0	0.059
267.0	2.0	133.72	0.78	10.98	2.47	100.0	0.059
267.0	3.0	133.72	0.78	9.99	2.76	100.0	0.059
267.0	4.0	133.72	0.78	9.42	2.65	100.0	0.059
267.0	5.0	133.72	0.78	8.27	2.83	100.0	0.059
267.0	6.0	133.72	0.78	9.99	2.31	100.0	0.059
267.0	7.0	133.72	0.78	7.6	2.24	100.0	0.059
268.0	1.0	266.41	0.53	9.72	2.48	100.0	0.685
268.0	2.0	266.41	0.53	10.32	2.19	100.0	0.685
268.0	3.0	266.41	0.53	7.81	2.08	100.0	0.685
268.0	4.0	266.41	0.53	9.11	2.52	100.0	0.685
268.0	5.0	266.41	0.53	11.19	2.83	100.0	0.685
268.0	6.0	266.41	0.53	9.14	2.01	100.0	0.685
268.0	7.0	266.41	0.53	8.94	1.99	100.0	0.685
269.0	1.0	290.53	0.46	10.99	1.96	100.0	0.004
269.0	2.0	290.53	0.46	8.49	2.19	100.0	0.004
269.0	3.0	290.53	0.46	9.08	2.18	100.0	0.004
269.0	4.0	290.53	0.46	10.65	2.66	100.0	0.004
269.0	5.0	290.53	0.46	9.16	1.49	100.0	0.004
269.0	6.0	290.53	0.46	10.09	2.19	100.0	0.004
269.0	7.0	290.53	0.46	11.92	1.82	100.0	0.004
270.0	1.0	188.74	0.44	11.08	2.29	100.0	-0.046
270.0	2.0	188.74	0.44	10.72	2.73	100.0	-0.046
270.0	3.0	188.74	0.44	10.27	1.35	100.0	-0.046
270.0	4.0	188.74	0.44	10.43	3.14	100.0	-0.046
270.0	5.0	188.74	0.44	9.11	2.37	100.0	-0.046
270.0	6.0	188.74	0.44	11.1	1.82	100.0	-0.046
270.0	7.0	188.74	0.44	9.63	2.25	100.0	-0.046
271.0	1.0	322.31	0.54	9.4	2.4	100.0	-0.136
271.0	2.0	322.31	0.54	10.92	1.88	100.0	-0.136
271.0	3.0	322.31	0.54	9.92	1.41	100.0	-0.136
271.0	4.0	322.31	0.54	9.15	1.57	100.0	-0.136
271.0	5.0	322.31	0.54	10.48	1.96	100.0	-0.136
271.0	6.0	322.31	0.54	9.64	2.11	100.0	-0.136
271.0	7.0	322.31	0.54	9.54	2.31	100.0	-0.136
272.0	1.0	208.25	0.44	9.57	2.52	100.0	0.611
272.0	2.0	208.25	0.44	9.21	2.16	100.0	0.611
272.0	3.0	208.25	0.44	9.8	2.27	100.0	0.611
272.0	4.0	208.25	0.44	8.26	2.27	100.0	0.611
272.0	5.0	208.25	0.44	8.72	1.89	99.56	0.611
272.0	6.0	208.25	0.44	9.02	2.71	100.0	0.611
272.0	7.0	208.25	0.44	10.46	2.91	100.0	0.611
273.0	1.0	259.38	0.6	9.43	2.1	100.0	-0.331
273.0	2.0	259.38	0.6	10.32	2.25	100.0	-0.331
273.0	3.0	259.38	0.6	8.64	2.5	100.0	-0.331
273.0	4.0	259.38	0.6	10.67	2.64	100.0	-0.331
273.0	5.0	259.38	0.6	9.1	1.38	100.0	-0.331
273.0	6.0	259.38	0.6	7.43	3.22	99.29	-0.331
273.0	7.0	259.38	0.6	9.49	2.63	100.0	-0.331
274.0	1.0	270.53	0.41	9.8	1.98	100.0	0.679
274.0	2.0	270.53	0.41	9.65	2.4	100.0	0.679
274.0	3.0	270.53	0.41	8.05	1.8	100.0	0.679
274.0	4.0	270.53	0.41	9.08	1.82	100.0	0.679
274.0	5.0	270.53	0.41	10.31	2.62	100.0	0.679
274.0	6.0	270.53	0.41	10.72	2.71	100.0	0.679
274.0	7.0	270.53	0.41	9.87	3.23	100.0	0.679
275.0	1.0	281.59	0.84	8.89	1.6	100.0	0.071
275.0	2.0	281.59	0.84	9.43	2.88	100.0	0.071
275.0	3.0	281.59	0.84	9.82	2.12	100.0	0.071
275.0	4.0	281.59	0.84	11.24	2.32	100.0	0.071
275.0	5.0	281.59	0.84	11.32	2.79	100.0	0.071
275.0	6.0	281.59	0.84	8.59	2.62	100.0	0.071
275.0	7.0	281.59	0.84	10.98	1.83	100.0	0.071
276.0	1.0	159.49	0.87	11.03	2.86	100.0	0.385
276.0	2.0	159.49	0.87	11.0	2.16	100.0	0.385
276.0	3.0	159.49	0.87	10.77	2.86	100.0	0.385
276.0	4.0	159.49	0.87	10.11	2.02	100.0	0.385
276.0	5.0	159.49	0.87	9.14	2.04	100.0	0.385
276.0	6.0	159.49	0.87	10.25	2.62	100.0	0.385
276.0	7.0	159.49	0.87	9.8	2.85	100.0	0.385
277.0	1.0	249.23	0.24	10.62	2.35	100.0	0.433
277.0	2.0	249.23	0.24	9.13	2.15	100.0	0.433
277.0	3.0	249.23	0.24	10.04	1.52	100.0	0.433
277.0	4.0	249.23	0.24	10.92	3.24	100.0	0.433
277.0	5.0	249.23	0.24	10.98	2.72	100.0	0.433
277.0	6.0	249.23	0.24	9.32	2.63	100.0	0.433
277.0	7.0	249.23	0.24	10.22	2.88	100.0	0.433
278.0	1.0	305.99	0.34	10.46	2.34	100.0	0.476
278.0	2.0	305.99	0.34	9.68	1.84	100.0	0.476
278.0	3.0	305.99	0.34	9.99	2.43	100.0	0.476
278.0	4.0	305.99	0.34	11.3	2.19	100.0	0.476
278.0	5.0	305.99	0.34	10.21	2.34	100.0	0.476
278.0	6.0	305.99	0.34	9.46	2.22	100.0	0.476
278.0	7.0	305.99	0.34	10.98	2.85	100.0	0.476
279.0	1.0	228.22	0.54	8.21	2.16	100.0	-0.343
279.0	2.0	228.22	0.54	11.25	2.1	100.0	-0.343
279.0	3.0	228.22	0.54	9.43	1.74	100.0	-0.343
279.0	4.0	228.22	0.54	8.91	3.14	100.0	-0.343
279.0	5.0	228.22	0.54	7.75	2.47	100.0	-0.343
279.0	6.0	228.22	0.54	9.86	1.6	100.0	-0.343
279.0	7.0	228.22	0.54	10.42	2.25	100.0	-0.343
280.0	1.0	304.58	0.64	10.74	2.16	100.0	-0.348
280.0	2.0	304.58	0.64	9.75	2.35	100.0	-0.348
280.0	3.0	304.58	0.64	11.36	2.45	100.0	-0.348
280.0	4.0	304.58	0.64	9.41	3.17	99.12	-0.348
280.0	5.0	304.58	0.64	11.01	2.79	100.0	-0.348
280.0	6.0	304.58	0.64	10.37	2.18	100.0	-0.348
280.0	7.0	304.58	0.64	10.59	1.83	100.0	-0.348
281.0	1.0	317.68	0.83	10.38	1.49	100.0	0.002
281.0	2.0	317.68	0.83	10.8	2.24	100.0	0.002
281.0	3.0	317.68	0.83	10.5	3.04	100.0	0.002
281.0	4.0	317.68	0.83	9.52	2.48	100.0	0.002
281.0	5.0	317.68	0.83	11.16	2.43	100.0	0.002
281.0	6.0	317.68	0.83	11.43	2.55	100.0	0.002
281.0	7.0	317.68	0.83	10.23	2.84	100.0	0.002
282.0	1.0	254.19	0.35	10.46	2.27	100.0	0.698
282.0	2.0	254.19	0.35	8.99	1.57	100.0	0.698
282.0	3.0	254.19	0.35	10.54	2.65	100.0	0.698
282.0	4.0	254.19	0.35	11.12	2.94	100.0	0.698
282.0	5.0	254.19	0.35	9.72	2.91	100.0	0.698
282.0	6.0	254.19	0.35	9.68	2.21	100.0	0.698
282.0	7.0	254.19	0.35	10.14	2.78	100.0	0.698
283.0	1.0	265.89	0.62	10.05	2.23	100.0	0.318
283.0	2.0	265.89	0.62	12.18	2.43	100.0	0.318
283.0	3.0	265.89	0.62	10.73	2.84	100.0	0.318
283.0	4.0	265.89	0.62	8.38	1.76	100.0	0.318
283.0	5.0	265.89	0.62	10.55	3.33	100.0	0.318
283.0	6.0	265.89	0.62	9.75	3.09	100.0	0.318
283.0	7.0	265.89	0.62	10.47	1.94	100.0	0.318
284.0	1.0	180.55	0.86	10.06	1.9	100.0	-0.099
284.0	2.0	180.55	0.86	9.56	2.59	100.0	-0.099
284.0	3.0	180.55	0.86	8.97	2.63	100.0	-0.099
284.0	4.0	180.55	0.86	9.18	1.74	100.0	-0.099
284.0	5.0	180.55	0.86	9.82	2.64	100.0	-0.099
284.0	6.0	180.55	0.86	10.39	1.96	100.0	-0.099
284.0	7.0	180.55	0.86	11.0	2.4	100.0	-0.099
285.0	1.0	287.66	0.57	9.18	2.45	100.0	0.031
285.0	2.0	287.66	0.57	10.22	3.19	100.0	0.031
285.0	3.0	287.66	0.57	7.76	2.58	100.0	0.031
285.0	4.0	287.66	0.57	9.3	2.59	100.0	0.031
285.0	5.0	287.66	0.57	10.41	2.87	100.0	0.031
285.0	6.0	287.66	0.57	10.03	2.07	100.0	0.031
285.0	7.0	287.66	0.57	9.84	1.39	100.0	0.031
286.0	1.0	281.67	0.67	10.79	2.37	100.0	-0.014
286.0	2.0	281.67	0.67	10.08	2.73	100.0	-0.014
286.0	3.0	281.67	0.67	9.97	2.66	100.0	-0.014
286.0	4.0	281.67	0.67	10.42	2.2	100.0	-0.014
[truncated: 1,501 more rows]
